# Supplementary material for: DeepETPicker: Fast and accurate 3D particle picking for cryo-electron tomography using weakly supervised deep learning
Source: Nat Commun. 2024 Mar 7;15:2090. doi: 10.1038/s41467-024-46041-0 (PMC11258139; doi:10.1038/s41467-024-46041-0)
Supplement: Supplementary file 7 — Source Data [file 41467_2024_46041_MOESM7_ESM.xlsx]

## Sheet: Figure 2a-c
vesicle	179	4	271	NaN	NaN	NaN
vesicle	157	352	185	NaN	NaN	NaN
vesicle	458	57	287	NaN	NaN	NaN
vesicle	337	255	257	NaN	NaN	NaN		Note: SHREC2021 model_9, which can be downloaded from https://www.shrec.net/cryo-et/
vesicle	499	468	194	NaN	NaN	NaN
vesicle	124	374	190	NaN	NaN	NaN
fiducial	480	365	258	NaN	NaN	NaN
fiducial	392	64	307	NaN	NaN	NaN
fiducial	123	449	239	NaN	NaN	NaN
fiducial	473	329	326	NaN	NaN	NaN
fiducial	26	434	249	NaN	NaN	NaN
fiducial	400	166	185	NaN	NaN	NaN
fiducial	109	372	201	NaN	NaN	NaN
fiducial	219	499	222	NaN	NaN	NaN
fiducial	33	219	267	NaN	NaN	NaN
fiducial	415	15	238	NaN	NaN	NaN
fiducial	45	178	242	NaN	NaN	NaN
3H84	270	376	239	66.7835	281.459	26.6809
1BXN	94	204	175	58.0323	265.975	247.391
3H84	283	53	265	155.827	83.9345	246.305
3GL1	169	437	198	78.8178	23.7328	151.103
2CG9	184	433	275	112.86	157.303	220.02
2CG9	150	279	214	16.9935	178.023	280.868
1S3X	133	101	280	40.3048	51.096	318.594
4CR2	40	406	280	77.5126	306.901	142.371
1U6G	495	241	306	115.922	67.2375	235.673
3D2F	109	378	325	146.113	115.193	89.2984
3CF3	80	342	240	92.2844	131.897	129.249
1QVR	158	492	220	69.2581	97.4552	128.061
3QM1	491	109	220	135.004	312.5	40.4381
5MRC	433	464	239	89.8178	34.3992	100.064
1BXN	102	323	281	155.296	89.9131	11.9973
1S3X	98	130	172	159.491	328.123	20.8586
1S3X	270	230	177	123.898	121.869	110.918
2CG9	129	388	287	54.8727	189.343	300.142
1QVR	345	405	300	100.151	303.798	176.019
3D2F	135	496	302	87.0763	356.776	250.194
3QM1	105	272	225	83.1961	237.51	42.5657
1S3X	170	191	271	24.3724	215.484	339.126
1S3X	370	101	191	104.83	70.622	290.589
1BXN	162	97	209	46.6993	224.218	332.823
3CF3	167	165	201	59.3579	114.283	160.325
4V94	237	84	245	155.915	16.5347	225.804
3CF3	90	382	253	45.054	340.141	109.084
2CG9	478	323	273	143.815	162.083	55.8303
3GL1	32	190	230	98.5171	328.588	289.944
4V94	111	32	210	77.8018	242.662	350.003
3QM1	485	282	317	30.714	313.27	154.314
3D2F	355	331	271	149.7	92.6654	107.375
1S3X	114	123	201	131.96	100.432	170.182
1BXN	392	200	225	136.321	81.5003	207.119
3D2F	279	496	312	120.254	124.516	30.7684
3QM1	285	354	207	138.798	306.574	207.964
4CR2	169	378	253	128.923	198.153	317.405
1U6G	47	11	295	113.256	46.0274	269.634
1QVR	45	237	303	102.217	70.8531	84.608
3D2F	38	112	299	151.422	254.286	306.498
1BXN	349	231	182	139.473	45.1898	227.959
3QM1	349	252	174	97.1754	160.118	285.566
3QM1	118	151	233	126.472	139.325	265.763
4V94	145	101	237	33.8811	160.638	88.0192
5MRC	243	315	320	82.9368	207.841	352.137
1S3X	432	215	323	131.615	60.812	149.561
2CG9	166	46	275	95.9349	5.3248	235.089
1U6G	162	33	236	145.99	280.406	46.2034
1S3X	124	396	273	31.5632	295.254	116.335
1S3X	481	293	328	105.035	135.01	190.758
4V94	454	191	219	104.544	353.596	314.11
3QM1	321	441	189	114.529	196.613	283.349
3H84	386	232	211	74.3298	98.5624	83.0702
1S3X	163	153	234	122.784	125.987	322.739
4V94	139	216	297	65.3066	190.588	170.755
4V94	209	33	213	148.752	251.513	176.577
4CR2	258	476	255	176.18	174.91	214.129
5MRC	274	402	248	59.8734	122.425	238.45
1QVR	431	174	234	32.0553	221.603	26.2224
5MRC	260	110	269	127.952	139.527	132.155
4CR2	207	128	288	83.4651	174.732	10.2172
4V94	315	310	230	134.252	313.753	229.598
3H84	496	371	293	65.4139	285.282	175.791
3CF3	215	107	256	96.6796	109.504	75.8213
2CG9	274	368	275	61.4764	253.808	160.546
3CF3	472	281	250	59.783	314.14	94.8229
3QM1	169	342	241	121.537	216.766	121.812
5MRC	203	76	252	107.721	147.205	92.68
3QM1	405	498	223	66.4067	135.339	289.197
1QVR	215	181	206	158.033	250.028	154.298
3QM1	396	136	228	47.9426	261.248	253.446
5MRC	248	44	302	76.4642	176.872	215.456
3CF3	216	11	225	96.56	12.5325	47.4016
3H84	450	54	210	97.2576	91.8871	61.876
5MRC	129	177	305	53.5688	28.5493	97.0221
1BXN	500	172	310	49.9778	71.7551	330.139
1BXN	436	486	312	85.5774	104.715	120.606
1S3X	425	100	279	145.61	57.2917	177.609
3D2F	37	163	222	21.5281	296.362	135.456
3H84	413	15	321	57.7991	281.877	78.0086
3H84	396	276	278	21.807	278.745	330.869
2CG9	318	199	241	94.0487	81.8998	41.3736
3D2F	399	383	233	73.428	138.582	241.063
1BXN	33	84	199	92.1771	183.927	302.085
4V94	491	217	238	95.3874	323.662	209.75
3CF3	324	135	326	99.0652	105.549	187.009
3QM1	237	429	224	57.158	78.2312	282.644
3GL1	363	190	306	158.972	219.071	345.241
1S3X	263	69	233	131.83	176.2	145.541
3CF3	394	94	184	17.303	199.46	290.103
3D2F	205	390	202	43.9546	124.459	299.801
3D2F	129	229	324	58.1243	160.505	256.961
3H84	182	102	303	157.813	11.3241	292.367
5MRC	94	155	205	133.783	153.912	24.5828
3CF3	375	400	315	158.81	16.4531	334.646
5MRC	78	430	223	46.1592	23.9026	274.089
1QVR	477	158	196	96.9536	255.223	262.858
4V94	430	420	277	107.588	109.479	10.4434
3D2F	187	315	204	105.202	54.2905	46.2466
2CG9	484	185	249	73.1179	186.188	325.288
3D2F	309	186	262	64.587	89.0197	166.889
4CR2	363	203	221	73.5071	62.1193	243.786
4V94	178	223	280	128.716	266.713	84.9788
1U6G	373	254	288	76.0064	110.558	166.54
5MRC	123	339	221	137.708	21.4277	237.603
3H84	209	291	212	41.8856	94.5924	261.172
1QVR	227	183	300	117.706	250.128	200.311
3D2F	325	228	268	107.27	112.021	246.387
1U6G	26	471	325	147.514	288.705	257.676
3H84	112	406	219	117.499	253.198	56.3058
4V94	46	43	299	104.037	341.284	15.7661
4V94	146	71	202	49.7867	337.212	113.027
1BXN	116	324	307	77.5942	184.002	234.247
3H84	338	319	313	83.372	138.939	284.135
3CF3	266	428	300	119.339	104.25	216.86
1U6G	359	135	195	149.94	83.6195	177.825
3CF3	383	80	199	62.2396	136.435	308.741
3GL1	110	47	315	101.771	189.192	89.2192
1U6G	388	157	185	71.1048	313.037	277.324
3CF3	233	158	326	103.022	23.0991	215.493
3GL1	29	369	262	73.4335	242.657	323.535
3CF3	216	499	249	76.1869	326.267	66.1025
4V94	48	381	193	128	227.512	224.054
1BXN	162	493	244	118.181	85.2002	125.197
5MRC	151	303	207	104.41	258.727	84.463
1U6G	40	424	270	98.2476	217.691	325.483
3QM1	111	393	181	135.807	97.5544	66.6365
1S3X	69	408	183	98.0005	117.231	5.3794
3QM1	69	429	281	50.1274	7.1103	352.95
3CF3	428	314	185	98.608	219.928	303.323
3H84	139	189	264	50.2015	298.866	255.448
1BXN	127	276	327	77.0299	130.125	65.6261
3QM1	116	75	252	142.221	293.161	216.639
5MRC	92	250	314	111.825	185.417	241.762
3H84	41	262	281	74.3115	257.086	322.962
4V94	380	246	228	83.5709	49.5407	262.539
1BXN	130	373	292	100.142	138.336	53.5422
3QM1	79	128	237	63.7451	209.208	15.0368
3GL1	82	83	179	86.8498	40.2831	11.9007
1U6G	11	69	282	87.1776	340.816	137.438
3H84	334	88	221	65.4578	214.133	23.6553
1U6G	101	354	264	61.5639	81.2737	318.068
3CF3	147	62	263	26.2173	90.3858	14.4833
1S3X	271	504	223	44.3167	11.2176	286.98
4V94	62	341	279	55.5963	142.701	132.914
5MRC	378	86	307	79.3706	168.245	62.5572
1S3X	225	93	300	113.583	304.596	346.876
2CG9	400	407	211	105.386	216.114	258.414
1U6G	244	274	333	113.644	231.447	264.202
1U6G	46	257	323	59.7215	228.26	357.489
3QM1	23	174	239	87.7688	230.629	150.745
1BXN	310	30	318	118.229	115.073	72.2969
3CF3	302	124	253	118.471	194.304	309.827
3GL1	478	218	248	126.815	326.237	188.859
1U6G	124	379	208	79.8272	31.8593	164.879
1BXN	244	93	303	52.3396	262.846	30.8465
3GL1	222	246	302	162.879	285.293	107.191
1QVR	387	13	306	93.4152	93.5407	192.504
5MRC	319	303	280	28.852	254.023	284.719
3D2F	446	410	237	53.406	137.874	274.347
1BXN	183	291	209	97.0419	68.4013	214.953
3H84	282	445	268	112.198	265.198	161.951
1BXN	70	146	272	106.769	103.1	45.1149
3D2F	478	185	187	106.053	302.242	322.862
3CF3	92	13	263	81.3759	27.4981	306.936
1U6G	251	186	216	20.9991	154.366	35.7508
5MRC	207	482	310	43.1678	41.5743	240.927
1BXN	282	230	310	158.536	198.264	229.105
3H84	491	21	278	56.7533	89.1684	55.0528
3D2F	146	105	260	89.4285	27.5215	83.5153
4CR2	88	192	315	165.339	209.019	74.8793
3CF3	299	295	266	78.3649	31.5019	53.9266
4CR2	486	73	201	89.074	326.82	322.37
1BXN	490	480	196	40.4499	187.006	60.3852
3CF3	438	469	328	23.6546	168.198	242.934
5MRC	172	205	233	152.009	8.3453	271.302
1BXN	35	128	306	25.4396	23.0344	181.039
5MRC	36	148	265	97.0256	207.796	210.91
1BXN	118	473	296	49.2845	74.4525	140.756
3D2F	103	105	245	125.141	127.439	62.9136
4V94	335	392	202	119.754	312.932	27.6302
2CG9	276	72	314	49.3045	60.0035	273.384
4V94	390	46	279	43.4416	75.029	207.958
3GL1	375	222	278	89.3157	301.972	289.196
1QVR	424	31	268	44.9469	168.28	272.23
5MRC	477	280	218	92.5823	111.184	16.2239
1BXN	171	443	329	106.307	264.155	41.4866
3H84	358	292	295	88.8218	59.157	233.976
3D2F	243	241	191	55.0291	328.042	73.0551
3GL1	360	41	204	140.354	357.057	266.422
3GL1	499	100	328	38.7205	68.5315	207.996
5MRC	78	347	313	76.6364	239.687	220.944
4V94	221	273	284	135.374	349.837	301.38
4V94	114	423	270	143.216	55.8483	228.043
1BXN	378	62	306	140.599	119.897	102.582
1QVR	163	204	323	88.2446	356.981	149.675
3CF3	347	187	287	130.262	258.753	310.293
1QVR	379	258	188	128.064	224.023	59.0753
1U6G	499	27	262	97.6925	84.2984	5.1433
3D2F	147	314	247	89.0006	221.08	353.158
1S3X	464	359	213	142.278	209.282	165.086
3QM1	65	293	209	129.323	192.18	303.937
1QVR	191	383	219	103.11	293.117	168.173
3CF3	49	395	249	73.8773	177.79	186.513
3H84	126	46	213	128.849	67.9153	319.803
3H84	431	125	315	154.35	8.71	132.337
3GL1	225	374	214	136.216	321.906	69.7749
1BXN	15	493	231	28.5781	65.6579	183.246
1QVR	166	436	289	70.4775	344.577	40.1168
3CF3	288	90	305	164.114	24.5856	292.984
3CF3	319	447	252	50.1432	227.473	355.195
1QVR	296	34	272	56.8903	353.392	329.714
2CG9	54	417	292	77.5986	3.3853	267.012
3CF3	254	58	179	145.044	233.41	230.672
1BXN	475	199	210	70.9789	198.624	149.354
3H84	93	124	190	105.689	163.991	196.174
1U6G	32	458	242	144.943	292.017	294.913
4V94	282	384	287	94.2393	145.107	266.209
2CG9	180	427	190	106.977	210.666	173.957
3H84	364	458	187	69.1955	78.9735	210.994
5MRC	336	262	313	56.8066	126.791	321.89
3CF3	282	69	275	71.6852	148.779	48.2033
1S3X	381	464	186	40.4031	99.3196	156.135
2CG9	403	149	320	74.3996	349.713	328.721
1QVR	390	24	200	72.9774	162.345	354.8
1QVR	101	394	306	100.341	185.461	255.204
4V94	312	220	231	27.7749	163.62	73.0247
3GL1	316	29	283	97.6986	94.6135	318.146
5MRC	472	421	308	48.5268	252.905	216.752
3GL1	196	66	265	62.3093	303.933	159.577
3GL1	355	408	216	137.618	259.545	19.3858
3QM1	97	484	223	97.5913	178.884	155.199
3D2F	89	410	290	70.3378	224.71	220.273
3H84	447	442	247	167.284	115.102	72.0573
1QVR	361	100	223	117.235	248.001	134.275
1BXN	69	312	244	96.8464	307.863	264.341
1S3X	310	136	328	59.9671	284.34	129.868
3D2F	188	114	278	9.6576	196.464	90.7632
3CF3	484	231	318	144.225	230.942	135.172
2CG9	496	264	319	129.482	111.962	255.517
2CG9	358	224	297	47.2886	226.195	229.026
3GL1	43	168	293	135.907	65.8596	198.531
1S3X	57	298	272	58.1035	308.46	187.094
4CR2	167	372	308	85.9211	264.347	199.638
5MRC	30	50	193	31.1736	135.639	256.797
2CG9	360	285	215	121.416	18.6884	231.789
3QM1	260	154	262	140.327	40.5383	62.4756
1U6G	145	30	242	116.846	203.649	357.189
3D2F	62	423	209	78.9359	15.4095	306.813
4V94	204	181	226	132.504	135.359	30.7442
3D2F	208	242	272	135.668	51.5149	313.772
2CG9	500	241	230	133.417	143.546	328.368
3QM1	309	409	208	68.2387	166.1	103.098
1QVR	447	371	328	67.1977	90.7718	186.788
3CF3	77	484	252	72.0915	295.26	144.542
1QVR	435	167	331	92.0211	163.011	252.537
4V94	207	228	208	73.073	8.9965	358.663
3GL1	353	430	292	93.8722	345.337	156.867
3QM1	471	179	224	126.577	153.054	232.214
2CG9	458	257	188	78.4827	233.044	220.152
3H84	286	313	263	126.223	74.4956	165.085
4V94	41	330	192	38.612	170.673	73.5704
5MRC	290	260	298	170.016	70.2612	310.859
3D2F	306	494	227	106.158	129.553	167.553
4V94	85	222	289	116.082	336.416	197.909
5MRC	451	305	312	112.027	353.134	83.2269
3CF3	162	20	178	62.3247	179.188	5.3619
4V94	454	407	275	94.8563	90.196	35.9408
3D2F	155	48	199	102.819	144.063	217.216
4CR2	454	86	211	72.9866	224.493	158.876
2CG9	113	49	193	136.766	42.9098	181.026
3GL1	309	371	237	99.7311	246.658	137.815
3CF3	263	451	284	93.3591	159.553	140.317
4CR2	220	492	284	60.8667	306.848	277.564
2CG9	126	354	283	122.688	159.255	352.985
4V94	204	364	198	100.606	265.59	302.517
1QVR	401	167	317	131.903	65.1674	356.942
3QM1	334	317	297	162.992	115.524	166.133
1QVR	109	483	329	87.6643	351.832	157.59
1U6G	497	439	209	72.7929	81.2064	272.39
2CG9	277	494	189	142.296	10.0989	95.5694
3CF3	268	491	230	118.185	107.806	179.648
3H84	251	203	302	35.1762	169.299	173.126
1S3X	205	430	206	66.3519	43.1863	202.768
3D2F	106	24	273	53.0259	26.0239	315.343
1QVR	278	280	219	47.2586	274.013	344.982
1S3X	233	385	292	27.4658	60.1069	257.655
3D2F	368	41	303	17.116	140.193	218.93
3H84	59	191	334	164.024	153.383	276.974
1QVR	125	18	277	67.2016	64.6846	338.99
3GL1	289	323	179	118.98	325.853	305.848
1U6G	153	481	183	68.2112	330.215	256.204
5MRC	81	35	247	128.78	314.997	282.127
1U6G	255	162	310	103.088	235.215	93.7924
4CR2	157	332	207	118.162	318.733	274.471
3H84	199	412	198	158.214	10.8718	161.402
3QM1	15	106	220	28.5495	179.453	43.8342
3D2F	477	25	279	42.6469	343.488	348.891
4CR2	89	355	191	79.1457	325.932	153.694
1S3X	278	12	249	104.809	218.488	125.228
1BXN	221	21	276	145.586	316.56	260.287
1S3X	266	146	283	141.08	121.78	293.101
1QVR	346	18	214	37.9499	7.1647	74.5865
4CR2	179	233	316	39.2072	299.257	283.755
3QM1	161	393	199	109.166	44.1059	191.288
3QM1	131	138	193	89.0944	211.37	13.825
3CF3	450	19	317	42.1076	134.47	339.477
3QM1	113	77	315	143.279	273.441	31.745
3H84	411	236	276	20.806	122.734	320.039
1U6G	39	98	262	78.5991	47.3864	44.8085
3D2F	227	320	294	54.4896	170.582	23.5096
2CG9	502	418	308	73.6829	294.813	309.075
1BXN	118	76	211	165.839	201.33	251.156
3QM1	136	189	250	58.0365	122.157	314.018
5MRC	57	396	302	144.535	41.8144	157.645
3CF3	154	98	289	93.3559	120.997	347.848
1BXN	106	476	276	64.8114	8.3001	351.317
3GL1	295	69	321	149.592	142.641	306.085
3D2F	233	164	216	107.233	175.682	45.6335
3GL1	17	28	336	10.1744	137.374	354.322
3QM1	53	255	285	78.0332	299.966	358.57
3CF3	460	38	234	76.1736	93.7077	54.9258
1QVR	164	121	275	142.252	44.5741	219.675
3CF3	482	432	252	106.833	110.437	343.239
4V94	189	489	212	39.6827	328.136	335.26
3D2F	13	240	201	46.5941	276.672	299.383
1QVR	172	488	183	138.489	344.5	215.882
2CG9	310	412	234	170.216	214.386	290.873
3CF3	293	322	249	67.4195	243.609	139.618
3D2F	281	498	331	94.5614	239.904	256.903
4V94	124	243	219	117.633	121.152	73.4697
4V94	72	281	192	77.8238	325.539	55.3263
1BXN	222	333	203	66.3186	119.244	214.075
4CR2	209	325	225	131.21	243.495	127.013
1U6G	267	168	271	78.7744	260.812	269.537
1BXN	245	174	320	156.413	299.444	204.75
4CR2	462	383	283	122.337	312.288	269.543
3GL1	235	500	248	123.153	96.6384	111.625
1S3X	218	484	272	23.5921	110.247	219.136
2CG9	182	34	282	55.699	140.062	301.316
4V94	483	54	326	128.717	225.649	264.364
4CR2	48	309	242	60.6146	329.37	232.243
1U6G	112	215	280	113.342	300.066	32.5786
1QVR	92	34	181	131.297	37.2588	38.3529
1U6G	22	253	256	97.9579	207.624	251.479
3D2F	374	13	209	76.0929	165.628	101.868
3QM1	178	469	237	105.418	71.4402	78.6856
5MRC	278	149	326	153.542	269.069	158.116
3GL1	269	259	274	127.666	111.018	83.525
1U6G	289	254	222	165.221	320.523	156.647
1BXN	293	359	321	139.918	76.0449	327.079
4CR2	25	202	301	109.517	104.515	272.089
4CR2	490	20	322	56.7712	61.6151	172.538
3CF3	226	216	264	60.711	268.207	75.3875
1S3X	24	82	309	152.546	149.27	131.76
3QM1	306	270	269	49.9821	126.728	15.7375
1QVR	446	488	231	92.6239	26.9418	323.306
3QM1	377	433	221	110.679	320.482	41.5208
3H84	22	402	207	77.9972	247.595	64.7381
5MRC	386	177	268	131.445	3.5694	272.083
1QVR	22	90	331	116.984	342.01	111.75
3CF3	113	106	265	107.662	220.006	227.16
1QVR	201	233	291	44.3942	79.4748	194.079
1U6G	94	203	209	48.3096	274.291	186.033
4V94	185	76	304	11.546	47.0835	227.046
3GL1	206	85	207	61.7483	108.702	304.407
5MRC	46	196	256	43.6832	336.216	254.874
3GL1	60	348	236	147.212	302.865	297.94
4CR2	405	82	287	113.303	216.026	88.8047
1BXN	456	409	208	118.272	231.731	219.608
1S3X	486	419	263	61.1471	23.7657	291.757
3CF3	141	29	183	58.1401	210.733	351.274
1QVR	340	293	288	133.714	69.3052	274.708
4CR2	464	160	229	136.476	111.106	150.444
4V94	364	207	289	113.108	188.398	331.88
3CF3	17	107	182	55.5486	297.303	201.312
3QM1	227	217	245	56.6591	217.696	332.765
4V94	389	478	276	71.3844	45.2113	208.246
1BXN	361	229	252	31.7647	318.306	324.435
4CR2	156	469	274	152.701	43.7199	190.381
1QVR	333	441	197	96.3577	183.083	1.8958
3H84	137	302	240	122.429	279.374	130.108
1S3X	407	421	191	86.3675	303.702	118.72
1U6G	478	309	258	38.0725	275.429	143.749
1QVR	218	200	277	79.8939	207.742	257.623
1S3X	47	275	190	133.292	307.057	85.1154
3CF3	360	174	224	157.716	215.873	93.5503
3D2F	358	13	239	52.1798	324.075	18.1285
2CG9	189	163	184	130.76	24.8893	232.908
3QM1	376	148	176	107.713	209.781	29.1491
2CG9	403	124	196	138.748	30.4247	13.2036
3D2F	130	34	281	74.587	30.2533	121.117
1BXN	301	46	334	49.7772	279.973	179.987
1S3X	364	366	179	49.6977	176.605	155.969
1QVR	23	228	237	50.8103	235.145	165.278
1U6G	194	369	293	85.9866	285.257	306.847
5MRC	72	60	259	28.9681	53.618	29.8219
3H84	435	204	209	51.3628	247.512	33.7199
4V94	232	251	206	57.4511	54.2413	53.5226
3CF3	316	498	329	52.9918	33.8558	107.006
3D2F	168	84	226	141.389	4.2928	119.307
4V94	81	244	209	107.12	277.366	44.1063
3D2F	22	82	234	68.8941	207.016	301.605
1S3X	405	399	270	68.1457	339.897	131.98
3H84	452	463	274	109.934	335.658	276.722
1S3X	372	379	305	11.6555	101.978	101.96
2CG9	143	487	312	126.734	132.555	310.037
3QM1	197	74	223	79.8531	83.1674	272.332
1QVR	195	133	266	105.659	17.3336	8.5614
3GL1	273	170	222	125.124	237.451	220.833
1QVR	432	493	295	143.307	167.896	238.653
1S3X	248	338	287	48.2027	337.277	292.006
1QVR	192	454	328	62.892	205.267	268.01
3GL1	66	467	194	93.85	324.776	229.404
1S3X	261	81	334	30.8064	55.7698	296.537
3CF3	240	193	332	60.4607	341.8	216.113
3GL1	277	177	312	147.103	234.345	321.467
1U6G	434	474	273	55.176	0.3537	334.704
4V94	93	168	273	62.8928	314.795	140.464
4CR2	243	41	244	57.999	239.944	41.8422
3D2F	302	189	206	101.632	82.498	235.462
3D2F	180	289	329	11.467	276.803	190.402
3QM1	46	159	218	84.8847	64.0115	323.969
4CR2	301	438	315	145.582	100.141	266.875
4V94	136	226	274	131.617	241.133	345.999
3QM1	478	249	294	53.674	51.0108	295.488
1QVR	339	310	232	34.1246	63.3876	68.2201
3H84	489	125	230	59.6019	55.6599	283.983
1S3X	310	75	298	167.433	12.9811	285.951
1S3X	309	272	262	34.4962	157.992	60.509
1QVR	117	414	324	49.5367	87.4463	87.6509
3D2F	110	214	246	70.5415	71.0283	49.0153
3D2F	78	469	328	118.61	177.522	340.448
4V94	107	74	190	108.604	7.9451	290.054
4CR2	257	377	320	132.487	174.147	320.504
1QVR	70	194	244	130.77	180.563	345.185
3H84	407	354	264	28.6078	102.359	65.8452
3H84	485	127	265	77.5531	143.091	195.143
1QVR	391	211	263	84.7711	15.6611	291.649
1BXN	79	265	227	46.8683	181.002	281.564
4CR2	433	203	297	86.1135	60.0424	48
3GL1	451	225	268	95.1332	204.928	289.676
1QVR	319	19	225	149.704	247.505	159.796
2CG9	38	270	212	79.4701	101.379	182.772
3H84	215	220	180	82.3	254.324	71.2501
5MRC	139	371	190	100.915	62.3887	235.026
3GL1	179	46	319	128.918	301.806	177.382
4V94	142	117	296	78.5182	331.224	34.6202
3H84	377	293	277	139.985	87.4981	319.713
3CF3	203	102	190	110.491	199.907	252.658
3CF3	288	232	273	126.656	234.429	320.664
3GL1	82	437	315	124.898	355.402	335.089
2CG9	190	491	294	132.32	279.971	36.4679
3CF3	147	401	285	104.529	270.058	238.118
3CF3	75	482	188	75.266	187.498	23.236
3QM1	431	88	291	114.512	145.323	20.9937
3QM1	179	42	304	101.825	341.744	298.063
2CG9	336	466	256	107.498	64.9909	26.9039
4V94	333	413	238	90.4294	169.569	279.528
3GL1	12	283	265	116.001	7.3942	194.743
1U6G	370	292	228	112.255	119.683	233.495
3D2F	18	176	308	80.698	221.788	198.918
3H84	444	383	273	128.791	53.1214	212.871
4CR2	343	286	243	101.051	49.3627	275.365
4V94	263	247	245	68.0043	301.294	107.032
2CG9	377	132	295	32.4849	112.312	157.358
4V94	449	135	202	52.6661	183.328	113.84
1S3X	382	436	310	29.6868	278.466	248.241
1U6G	23	243	306	71.5003	43.7749	134.32
3CF3	494	202	215	115.599	346.369	151.926
3CF3	485	52	269	118.951	49.1064	123.38
5MRC	322	421	187	166.333	157.943	151.929
2CG9	174	180	176	34.7517	354.933	115.057
1BXN	448	321	260	90.7546	97.584	202.245
1BXN	108	211	296	93.4791	214.254	163.684
2CG9	68	270	333	148.073	33.0334	196.14
1S3X	110	187	257	102.517	222.352	40.4352
3GL1	180	155	211	110.225	358.538	89.3828
3QM1	217	10	178	163.507	275.134	59.1625
3GL1	247	9	192	119.421	303.737	20.3585
5MRC	345	296	324	88.9097	12.7656	130.996
1U6G	337	444	258	125.558	24.0988	122.362
5MRC	413	53	312	30.1013	144.971	82.9147
3D2F	259	262	280	90.1391	323.698	64.2717
4CR2	296	147	305	85.0699	6.3292	127.243
1U6G	449	453	236	49.9009	124.555	294.831
3H84	29	19	261	82.2211	167.433	351.406
1S3X	472	71	328	119.186	130.388	129.013
3D2F	489	312	306	163.274	218.087	11.1721
1U6G	16	270	292	62.3362	303.132	183.53
3D2F	436	494	248	112.049	196.859	243.862
3D2F	144	180	288	93.4763	203.364	258.022
3D2F	249	486	297	83.4142	257.416	48.9643
2CG9	212	399	194	38.7794	107.181	272.965
1QVR	218	51	306	85.4147	301.817	328.311
4V94	438	437	294	47.8524	167.491	251.366
1QVR	466	321	294	62.6197	306.2	188.569
3QM1	329	226	183	149.506	66.8915	300.406
3QM1	433	194	188	136.634	209.077	194.172
1BXN	310	254	187	51.0469	0.4292	319.377
2CG9	141	451	269	75.5483	195.392	20.7678
4V94	250	180	291	114.872	250.801	70.468
3H84	37	391	299	110.602	152.945	153.674
1BXN	376	465	309	64.1815	349.129	304.865
3GL1	252	355	313	35.0553	259.637	233.773
1QVR	219	202	329	86.5036	115.336	120.431
1QVR	310	26	299	121.698	165.789	12.5362
3H84	55	407	256	74.432	241.907	249.646
5MRC	339	428	299	110.242	180.821	45.6054
3H84	453	178	291	40.8207	188.737	27.2522
1S3X	449	21	287	126.203	6.1529	121.632
1S3X	145	171	328	110.99	17.6246	229.489
5MRC	309	329	298	129.636	73.0396	191.815
4CR2	442	487	269	161.846	139.424	148.283
3CF3	136	161	215	120.311	177.489	318.983
1S3X	160	328	330	85.7809	108.662	5.276
3D2F	90	98	237	130.222	49.4409	97.5573
4V94	437	248	186	42.9232	311.725	24.7021
1BXN	252	100	223	102.829	209.699	199.679
3D2F	91	337	296	134.458	299.724	88.1703
1QVR	457	234	314	64.7761	110.396	281.516
3GL1	350	108	335	109.035	91.8168	277.906
4V94	435	403	206	18.4639	274.288	0.8433
1U6G	436	113	320	147.781	134.95	324.686
3GL1	278	455	308	81.7419	197.92	344.063
3QM1	410	96	274	88.8287	3.4563	228.064
3CF3	185	44	264	128.963	79.5718	334.023
1QVR	193	329	250	78.6273	140.809	33.9756
3D2F	73	395	250	57.0525	143.866	320.637
5MRC	256	45	200	132.376	203.717	205.674
1S3X	370	61	318	89.4414	217.637	258.277
4V94	221	176	185	149.743	21.7974	201.01
1U6G	65	114	217	78.5887	286.897	176.952
3CF3	480	194	334	154.052	7.8193	241.07
3H84	434	159	315	46.9791	331.43	196.752
1BXN	370	32	319	138.955	131.831	5.3986
1QVR	346	343	294	28.1405	264.136	112.209
3QM1	261	9	236	171.276	310.096	200.529
4V94	308	274	321	82.4368	289.684	227.653
3GL1	407	20	226	149.903	113.302	64.218
4V94	256	32	272	134.189	293.522	155.933
1QVR	205	368	231	115.35	239.792	25.5209
3QM1	408	216	211	54.5721	45.5648	184.417
3D2F	411	410	255	49.6071	170.103	68.1533
5MRC	305	126	295	15.8403	343.805	215.336
1S3X	120	206	230	93.9591	308.307	4.0487
2CG9	486	90	230	122.471	131.349	49.8992
3QM1	420	218	318	89.6166	7.8819	198.941
3H84	196	68	331	87.9366	339.189	9.6052
3H84	375	360	207	59.5778	36.8842	115.414
5MRC	338	483	324	148.373	49.0674	331.003
3GL1	393	358	215	85.3142	110.692	173.451
3GL1	198	459	249	96.6635	9.7695	93.7753
3H84	441	80	322	18.6646	315.528	286.386
4V94	78	378	297	81.9499	140.302	217.687
2CG9	206	203	230	27.7024	285.869	132.697
3GL1	189	501	304	101.464	46.7123	353.1
3D2F	212	186	251	130.475	25.2417	71.7574
2CG9	358	271	313	118.199	307.315	52.249
3GL1	293	391	228	80.133	163.252	331.517
3CF3	310	94	329	146.413	117.119	245.812
3D2F	280	221	238	39.4971	7.2234	156.614
3GL1	270	465	335	75.1312	32.5107	269.673
3D2F	482	90	305	124.11	315.7	55.6625
3QM1	341	280	184	119.746	179.094	211.824
1QVR	105	224	309	66.7634	292.803	133.751
5MRC	455	120	321	148.542	257.726	229.839
1U6G	389	224	230	11.2362	347.249	163.171
3GL1	326	104	197	113.973	258.631	39.6498
5MRC	370	278	255	92.1676	203.591	105.512
1U6G	472	386	254	87.9154	46.0132	303.366
4CR2	113	71	294	93.519	273.077	207.322
1S3X	171	19	259	99.6397	253.606	326.317
3D2F	388	350	328	100.056	147.325	52.387
1BXN	247	472	238	65.1511	77.2392	63.8567
3H84	217	210	203	45.3439	174.637	5.4257
1U6G	476	449	268	83.2781	280.36	357.405
1BXN	196	251	264	22.9467	342.385	166.104
4CR2	266	17	290	136.404	151.408	66.4328
3GL1	19	70	244	71.3547	265.662	227.398
1U6G	356	101	248	128.695	195.317	154.263
1BXN	186	69	183	141.729	82.5832	71.3511
1S3X	211	182	244	118.92	148.671	105.408
4CR2	294	218	255	147.476	280.862	184.291
3CF3	134	288	227	5.0383	111.949	17.5436
1QVR	261	390	307	39.6659	44.1715	280.046
5MRC	325	456	294	164.868	140.406	90.4875
3QM1	42	348	276	40.3427	343.659	61.2885
3GL1	16	230	209	110.513	141.066	160.107
3CF3	291	263	255	98.5385	9.6119	351.067
3H84	410	485	252	81.624	21.0225	227.166
3CF3	30	367	275	41.8008	221.53	271.449
1U6G	419	61	228	135.802	103.736	2.4193
3H84	117	191	249	64.1883	36.6375	260.597
3CF3	234	138	184	144.034	259.29	16.026
4V94	131	480	219	73.5673	292.7	279.065
4V94	490	351	224	63.4148	138.032	70.5206
4V94	404	357	285	116.754	117.121	6.8093
5MRC	420	324	314	65.2067	290.103	22.523
5MRC	23	149	295	145.767	83.266	120.592
1S3X	261	75	180	83.6987	249.304	302.58
1BXN	268	290	236	73.3996	314.315	85.393
3H84	57	178	316	80.8563	68.6071	66.2133
1U6G	323	469	194	168.666	109.612	198.401
2CG9	484	488	272	102.243	51.1724	179.183
3QM1	344	99	192	49.7614	149.391	328.857
4V94	243	73	326	76.7316	119.228	322.091
3H84	446	401	193	14.6113	14.6649	52.9027
2CG9	252	287	263	87.0055	86.4239	123.034
1U6G	346	453	222	160.756	32.2174	198.451
3QM1	10	186	285	134.398	199.071	68.7823
2CG9	27	348	275	108.373	36.0545	179.498
4CR2	220	108	278	142.497	35.4259	345.52
4CR2	60	261	219	100.94	255.901	97.1512
3GL1	52	359	176	87.3002	180.395	96.3665
3H84	205	395	179	87.1591	1.9093	43.757
3D2F	401	224	218	123.431	186.942	339.696
1S3X	9	9	233	136.658	297.972	111.31
5MRC	469	230	194	60.7234	216.123	184.143
3H84	136	240	204	60.6644	145.287	33.7676
4CR2	336	264	233	41.8903	63.5884	229.831
1QVR	470	97	303	121.771	156.757	246.182
4CR2	188	328	290	137.261	279.238	108.312
1U6G	369	287	317	28.5549	5.8018	114.909
3H84	446	489	199	39.7365	131.815	297.726
3CF3	37	437	209	55.453	343.443	121.566
3CF3	119	187	205	34.8592	120.961	276.869
5MRC	84	446	276	70.3092	245.2	285.991
3GL1	331	257	174	106.976	118.707	178.934
1U6G	14	17	233	51.4779	205.136	82.5811
4CR2	305	49	232	31.729	41.3043	81.4342
2CG9	426	153	199	94.1538	349.685	133.45
1BXN	152	70	332	40.9247	193.596	94.7976
3QM1	300	288	305	137.159	94.6556	156.887
3H84	23	291	329	111.905	257.146	23.7876
3CF3	449	253	296	89.7792	330.493	201.014
3CF3	411	274	282	56.6765	98.0269	212.312
5MRC	427	360	306	164.539	35.0705	61.0238
3GL1	66	295	174	86.5348	31.8653	58.5128
1U6G	440	450	317	64.9586	260.028	88.4009
3H84	364	253	313	107.356	120.428	267.135
1QVR	362	270	191	74.7755	112.037	226.567
4CR2	32	332	252	96.5136	119.483	57.9002
4CR2	228	426	319	67.2987	289.488	343.329
5MRC	151	65	232	108.728	350.776	350.149
1U6G	174	86	194	85.0581	324.595	114.321
3CF3	439	389	251	38.3072	195.146	348.358
1S3X	382	172	204	162.431	356.167	284.46
1S3X	199	120	208	89.7646	116.261	259.036
4V94	381	324	242	113.344	16.0839	293.32
4CR2	80	34	212	23.3342	29.7149	269.294
3GL1	39	485	327	81.9352	188.507	99.4435
1U6G	208	305	205	52.6316	304.891	232.775
3CF3	355	215	192	96.5134	347.571	92.9199
3D2F	388	364	236	62.7478	203.526	353.953
3CF3	349	398	238	109.323	277.183	288.734
3H84	172	357	191	101.203	72.2601	76.3402
3QM1	250	120	177	43.0987	328.554	290.851
1BXN	84	318	243	116.93	53.0736	151.543
3H84	435	10	296	159.546	34.3762	169.024
3GL1	112	456	209	27.2605	288.938	55.4589
3D2F	123	330	319	101.708	185.285	206.19
5MRC	482	490	251	85.6816	38.1618	336.498
2CG9	291	124	216	11.2809	280.853	273.278
3QM1	488	410	338	85.8874	51.3227	27.3375
1U6G	426	173	307	151.607	324.381	320.167
1U6G	468	187	260	109.833	332.61	49.1962
4CR2	346	413	268	42.3011	231.645	313.269
1U6G	69	94	183	77.1904	313.21	221.805
1S3X	368	401	242	108.268	62.088	318.71
1QVR	356	119	260	131.66	245.983	129.214
2CG9	16	106	308	84.839	326.269	1.9926
5MRC	198	212	276	16.8859	47.0377	59.1519
4CR2	452	473	295	63.9639	126.577	231.103
3D2F	452	266	219	105.478	197.213	115.36
1BXN	376	371	330	63.6473	132.413	356.906
1S3X	151	380	233	112.891	45.0169	173.965
4V94	245	412	281	142.16	266.057	121.327
1QVR	486	393	300	44.3805	340.951	276.973
1U6G	13	379	191	58.364	139.659	15.2776
3CF3	499	132	306	121.656	108.759	217.881
3GL1	46	272	234	55.0656	195.363	15.6312
1U6G	33	24	287	109.883	345.786	198.993
3D2F	92	261	265	11.7141	206.169	102.962
1BXN	388	293	293	129.189	39.6696	139.243
3H84	142	329	318	103.766	321.324	276.548
1QVR	84	482	276	156.56	121.149	106.111
4CR2	261	435	326	110.621	107.381	314.196
3QM1	499	49	256	70.9961	281.706	1.7795
3D2F	286	29	177	90.8809	33.0647	150.906
3H84	399	58	199	78.2925	359.65	52.7878
1U6G	23	448	202	40.5346	332.831	98.4859
4V94	412	453	276	102.207	85.1186	284.099
1BXN	189	134	312	111.622	19.8241	218.736
5MRC	173	66	254	146.834	353.824	154.407
1U6G	122	206	190	132.629	257.219	78.8174
1QVR	358	461	274	67.5686	156.957	82.2709
3CF3	144	372	229	13.2673	334.729	359.126
3D2F	402	496	261	104.283	219.933	86.8113
3QM1	503	41	335	116.629	273.827	281.444
3D2F	459	97	267	111.28	234.81	33.8929
1BXN	249	265	181	70.9444	247.011	60.1636
1U6G	214	42	178	87.1511	246.235	97.0447
1QVR	36	230	196	117.986	273.354	35.0698
3H84	18	109	316	100.538	230.591	43.2336
4V94	483	97	284	7.2829	15.1396	17.0339
5MRC	476	461	237	104.43	225.079	128.292
1BXN	163	171	328	25.0805	218.981	15.6493
3H84	470	352	314	72.5086	318.493	203.962
3CF3	332	201	262	131.938	297.265	32.1919
3D2F	124	162	286	131.909	358.919	278.892
1U6G	337	488	206	128.008	318.403	299.062
3H84	435	146	224	110.192	103.187	327.998
3H84	318	116	284	78.9357	245.253	150.573
1U6G	327	260	293	125.138	334.18	13.8428
3D2F	184	165	244	130.584	31.1528	163.362
1U6G	116	464	244	99.744	151.454	179.769
3QM1	33	116	321	151.402	293.017	16.5067
1QVR	379	157	313	89.2493	348.891	80.2915
4V94	44	366	261	138.381	353.293	130.161
2CG9	394	176	224	94.3921	191.624	283.305
1BXN	105	86	273	155.94	341.935	336.683
4CR2	186	125	243	42.115	159.268	160.356
4CR2	471	89	243	101.975	250.651	266.182
2CG9	326	293	234	96.3674	329.696	106.282
1QVR	450	89	297	15.9643	264.561	26.4191
4V94	55	171	267	58.0414	99.9442	283.836
4V94	491	472	323	116.478	133.642	297.037
3GL1	441	365	216	79.8899	297.325	178.545
1BXN	166	135	267	74.6643	289.698	47.3254
3CF3	486	162	216	92.9381	107.103	40.4846
4CR2	285	156	185	101.978	201.843	138.013
1BXN	21	308	331	24.0182	28.8094	243.795
4CR2	298	477	245	96.6493	276.476	253.29
4V94	360	235	269	143.22	324.621	170.174
1S3X	163	266	205	89.7741	248.141	42.9803
1S3X	168	344	218	122.831	84.7841	62.5129
3H84	51	480	312	42.007	61.6646	95.4971
1U6G	191	166	301	166.031	57.9545	226.972
1U6G	157	396	214	115.704	154.877	167.22
5MRC	198	44	323	19.3049	109.826	317.611
4V94	351	254	277	112.724	98.7164	308.459
3QM1	474	420	246	47.5057	249.514	112.067
1S3X	389	461	194	88.4326	266.708	104.346
1U6G	220	222	333	127.616	329.619	28.2357
3QM1	211	249	325	96.1604	93.9072	12.6898
3QM1	45	484	207	89.0377	287.255	265.614
1S3X	31	308	251	86.8654	112.822	67.5692
1BXN	45	203	195	115.118	294.425	29.0718
4CR2	450	440	207	63.3866	124.057	40.0734
3H84	43	398	214	130.146	108.241	71.448
3H84	96	465	289	88.0734	98.0094	212.13
4V94	339	235	229	26.5113	86.3126	250.007
4V94	169	470	252	122.188	29.5745	18.7993
3H84	407	428	280	32.1538	106.202	275.841
1QVR	160	106	317	108.156	39.283	79.5079
3D2F	212	345	209	150.308	142.131	176.791
5MRC	45	114	231	47.2592	138.693	297.334
3H84	175	484	334	74.2233	298.305	66.6991
4CR2	297	203	270	126.933	5.7757	218.504
1U6G	388	450	266	53.2703	109.899	51.7298
1S3X	69	387	272	140.402	264.308	102.934
3QM1	313	344	232	73.4293	87.4656	304.617
3CF3	398	483	236	107.262	304.882	24.3229
4CR2	48	469	231	105.027	95.4386	5.9269
1BXN	444	53	265	154.872	70.765	303.327
1S3X	65	261	322	54.7771	35.0146	250.639
1BXN	288	121	197	144.833	253.728	358.903
3QM1	152	185	193	85.7159	33.7482	329.295
3GL1	200	477	208	168.638	177.096	351.913
2CG9	303	165	236	40.8848	322.691	213.533
1S3X	326	494	224	48.42	40.299	312.224
3D2F	267	89	241	48.2854	152.215	323.547
3D2F	126	373	316	116.897	50.098	160.918
1BXN	37	34	326	161.396	313.275	321.091
1BXN	201	321	189	126.605	21.9918	276.355
3H84	179	427	231	19.9016	351.042	74.3841
1BXN	210	140	182	57.406	328.349	295.624
3CF3	203	337	184	86.2932	306.578	252.751
1QVR	235	70	304	89.689	118.977	243.064
1U6G	428	222	186	23.9713	169.194	167.483
1QVR	163	117	209	138.913	191.312	87.9041
3H84	140	418	267	20.0494	216.059	289.016
3QM1	349	91	209	144.311	233.316	299.808
3GL1	112	335	271	63.9864	55.9162	312.947
1U6G	240	219	197	117.382	133.821	304.405
1S3X	94	180	209	67.3706	54.7678	245.098
5MRC	211	51	240	172.119	250.044	237.816
3GL1	120	113	234	45.3773	293.149	161.045
3QM1	101	260	261	37.8245	351.963	25.8757
3CF3	426	236	183	103.376	99.5248	97.842
1U6G	183	68	267	163.213	223.719	342.126
1BXN	315	46	273	66.3431	211.294	76.6931
2CG9	346	193	228	16.5218	354.038	293.243
5MRC	470	227	262	108.211	298.043	67.3445
3GL1	222	303	203	109.583	110.392	134.665
2CG9	378	193	245	80.9943	288.597	286.611
4CR2	102	272	276	85.5254	144.84	15.988
2CG9	223	318	328	33.5347	189.982	69.9761
4CR2	69	315	289	145.711	339.197	354.353
1QVR	214	30	186	66.5897	240.13	339.264
3QM1	414	70	213	102.025	164.801	157.288
1U6G	482	105	183	74.3743	273.365	14.0914
1U6G	485	278	284	33.6154	241.368	291.205
1QVR	464	245	293	73.9649	271.228	358.991
3QM1	190	301	278	69.5046	127.834	117.325
5MRC	358	164	261	106.771	108.092	19.6604
1U6G	441	265	335	118.644	98.5488	357.807
4CR2	32	465	295	109.648	57.3169	169.591
1S3X	455	491	325	10.5046	18.1481	303.494
4CR2	447	246	213	145.466	86.4083	169.875
5MRC	286	43	211	77.798	241.295	53.8487
3QM1	315	377	213	103.796	203.482	23.0293
1U6G	108	339	193	152.437	175.648	327.563
1QVR	16	390	205	105.347	309.979	80.3675
3GL1	268	327	292	129.565	5.4569	227.494
3GL1	498	404	217	119.142	136.768	117.198
1QVR	82	141	284	92.1605	38.9137	172.916
1U6G	288	200	250	96.3	230.56	317.885
4CR2	414	259	248	112.92	142.428	203.117
4CR2	371	334	283	29.596	300.822	22.272
1BXN	236	190	214	71.2403	222.063	196.053
4CR2	472	379	189	63.6907	167.317	193.31
3CF3	400	41	231	138.656	13.7805	133.197
3CF3	496	167	236	105.39	209.261	197.53
3CF3	429	112	277	86.5503	306.906	187.591
3CF3	283	134	246	52.8685	114.261	358.277
3D2F	119	488	268	95.6729	18.9182	169.702
3GL1	46	186	195	81.2897	4.0946	140.389
3QM1	208	230	264	32.8947	110.49	96.9133
3GL1	417	445	210	41.712	185.244	329.762
1U6G	69	34	264	163.055	238.091	306.282
2CG9	278	23	225	85.7967	353.22	120.378
4V94	326	305	203	59.5853	15.9574	337.452
1BXN	280	51	313	66.7061	275.271	211.531
5MRC	236	230	318	126.342	119.57	164.626
3D2F	491	126	189	98.1402	207.502	22.3278
4V94	62	25	325	11.1901	262.49	248.928
3H84	100	147	290	141.957	270.896	222.975
2CG9	383	451	334	50.3432	222.741	229.056
5MRC	266	465	187	133.595	233.481	306.576
3D2F	418	195	322	151.476	99.0426	128.15
1U6G	473	78	270	71.7574	74.4277	104.463
2CG9	466	62	176	70.4106	345.112	210.075
5MRC	71	72	316	97.5497	194.319	323.926
3D2F	420	70	295	14.2298	250.981	210.624
3QM1	475	104	327	145.104	31.1064	104.888
4V94	117	460	285	57.2471	5.9954	42.6433
4CR2	186	186	248	17.2271	346.877	14.2357
1U6G	137	297	195	88.7406	8.2117	70.8958
3GL1	167	283	239	38.6931	18.1307	302.592
1BXN	31	284	186	115.469	2.0871	121.424
4V94	406	222	236	102.879	326.389	23.6107
3QM1	240	469	326	98.7634	266.702	49.6886
3GL1	375	273	276	87.1562	136.001	349.38
1S3X	291	53	307	101.791	280.346	274.328
3GL1	62	411	188	121.927	354.623	250.099
1U6G	315	414	307	73.2412	64.5792	44.2054
4CR2	203	101	319	108.557	92.8621	236.387
3GL1	254	83	274	71.1641	297.774	316.436
3H84	161	94	270	69.6906	135.1	249.581
2CG9	456	334	293	168.95	2.5626	264.013
1QVR	92	52	311	97.5526	134.425	347.67
3H84	107	374	227	54.2534	14.9481	132.866
3H84	15	133	245	96.9361	333.649	39.3706
1QVR	281	475	247	68.4025	260.695	355.481
3D2F	115	185	273	114.963	263.86	51.9005
3H84	413	425	270	138.272	284.967	88.8664
1QVR	88	150	184	168.696	133.047	252.804
4V94	463	73	233	82.092	282.394	288.465
3H84	157	389	305	128.562	51.8289	293.042
1QVR	277	56	238	112.519	294.194	175.938
4CR2	75	34	293	102.307	19.1137	187.961
1S3X	397	455	329	64.0592	169.334	163.354
1S3X	212	147	214	87.6832	52.0136	308.634
1BXN	376	180	223	85.8981	31.2924	200.463
1QVR	446	165	212	116.864	53.5635	247.546
1BXN	422	82	317	130.1	232.881	31.7789
5MRC	321	241	291	55.256	289.36	299.054
2CG9	433	34	231	152.527	318.292	39.2546
1QVR	47	349	215	110.652	93.1904	234.694
3D2F	476	284	303	31.2128	45.6226	199.204
3H84	342	184	268	114.092	182.68	289.326
1S3X	396	404	262	125.351	331.914	11.4453
5MRC	435	242	322	6.1536	109.441	261.884
4CR2	172	184	218	83.8812	18.7314	42.6864
4CR2	428	399	230	64.2616	162.699	240.297
3CF3	278	38	302	135.572	123.672	264.258
3H84	183	347	251	35.747	341.496	210.548
5MRC	239	461	301	77.3217	171.891	359.691
5MRC	26	140	217	155.298	169.466	3.1817
3CF3	250	444	260	64.41	129.658	66.0975
3CF3	431	168	255	84.9577	12.9646	348.904
3D2F	170	261	310	141.754	333.78	42.9838
4V94	489	66	250	109.538	67.7521	74.2896
1U6G	147	417	192	70.3061	244.305	8.9777
2CG9	233	211	241	151.483	298.344	23.0906
3H84	30	402	196	71.1433	180.118	343.937
1U6G	184	119	297	110.177	241.82	225.048
1U6G	287	19	263	38.8353	38.4996	348.976
3CF3	236	206	284	75.7676	194.548	303.594
3CF3	223	202	307	135.014	47.2503	232.838
1U6G	495	167	325	103.305	155.09	332.228
2CG9	170	257	178	124.046	324.874	171.987
5MRC	363	140	326	56.9925	258.204	44.582
3GL1	15	482	221	23.2929	319.864	100.914
3D2F	342	475	229	69.6997	144.494	113.636
2CG9	179	229	246	23.6508	37.7278	180.506
1U6G	282	245	282	77.1404	250.861	2.9523
4V94	312	373	186	137.513	179.513	223.266
2CG9	443	67	301	53.4636	134.636	246.654
3CF3	130	19	240	134.905	156.419	282.937
2CG9	139	399	199	100.925	337.261	269.211
3D2F	440	264	193	94.2662	116.972	246.052
2CG9	301	426	290	153.197	41.6972	346.225
1QVR	259	98	291	114.364	342.145	314.527
4V94	255	141	196	117.694	119.382	154.685
3CF3	499	468	285	89.5576	133.693	131.968
4CR2	190	351	221	76.3629	115.016	25.9446
1U6G	170	333	186	50.5279	32.0761	249.416
5MRC	411	92	256	69.3901	42.3955	112.172
1BXN	129	78	258	60.2154	330.492	86.3608
2CG9	308	375	222	160.415	22.9232	101.138
3GL1	366	361	321	60.96	242.585	6.6423
4CR2	80	486	317	88.232	69.9296	202.561
3D2F	102	60	214	106.667	208.337	80.7695
1S3X	441	258	199	175.072	136.53	351.957
1S3X	482	140	290	54.676	63.4323	6.5145
3H84	66	468	242	80.8176	286.488	47.0812
1S3X	248	166	288	81.158	345.6	38.6897
3QM1	55	106	181	68.5712	1.989	161.549
3GL1	355	79	179	61.8393	0.6067	67.7317
3GL1	332	436	267	78.9352	86.0358	153.146
4CR2	417	57	261	113.366	40.5097	271.496
5MRC	296	336	274	52.034	344.716	216.43
3D2F	16	232	222	85.9223	83.4184	68.2325
1BXN	373	381	290	92.341	336.536	325.448
1BXN	234	35	214	85.74	37.1106	349.159
3D2F	320	344	253	143.964	167.223	49.8001
3CF3	256	451	320	76.0329	144.015	71.3797
4CR2	185	58	216	156.512	59.2095	204.358
1U6G	60	247	188	64.7909	47.9072	356.642
1BXN	315	49	306	50.4035	297.609	104.439
3H84	130	45	181	146.765	358.856	334.657
1S3X	152	316	301	95.9766	44.2301	95.5904
1BXN	17	373	202	116.505	190.781	165.994
3CF3	55	385	285	72.4806	173.798	352.801
5MRC	135	338	248	66.6384	359.933	107.818
3CF3	185	23	202	130.077	285.996	235.921
1U6G	317	34	215	78.9636	296.803	192.743
1QVR	308	228	217	141.463	351.276	290.393
5MRC	319	386	297	97.6817	265.411	135.35
1QVR	253	38	324	90.1007	267.418	11.2314
4CR2	301	251	241	159.841	334.737	61.1178
4V94	328	263	206	109.876	37.2829	349.015
3CF3	279	493	205	24.5823	57.348	176.497
3D2F	346	369	313	105.436	301.538	131.555
3H84	234	340	281	146.656	152.145	66.4667
4V94	213	312	313	81.7108	177.425	64.563
2CG9	145	479	285	151.527	352.169	243.405
1QVR	398	463	233	24.833	120.699	57.4955
3QM1	94	306	272	86.7781	189.224	79.6947
2CG9	451	404	247	40.3027	305.583	181.204
3H84	284	199	295	76.8214	294.889	164.477
1U6G	118	299	201	69.6782	123.047	198.56
4V94	23	419	225	99.6009	12.0446	242.829
3GL1	79	128	176	41.6253	192.82	127.65
2CG9	275	444	301	153.341	246.286	298.964
3D2F	177	439	188	147.977	139.349	333.902
4V94	293	452	242	42.0175	258.911	116.932
1BXN	378	466	237	53.9302	142.16	146.137
3H84	98	172	186	90.3082	208.667	301.99
1U6G	176	22	208	88.0873	65.7648	228.882
3D2F	67	134	241	85.1547	42.6118	81.8701
3H84	248	168	191	92.6062	273.125	15.9388
4V94	314	216	317	161.565	59.6995	203.45
3QM1	65	218	192	150.78	258.846	307.128
4V94	222	451	213	122.53	35.8076	132.917
3GL1	34	480	310	65.6969	323.241	95.5707
3H84	53	207	299	105.333	102.045	193.122
3QM1	459	52	276	83.2333	227.257	120.756
3GL1	418	496	234	33.42	177.995	237.076
3QM1	198	26	222	9.6827	148.045	193.38
1S3X	492	253	296	143.196	306.443	107.672
4CR2	458	463	324	49.7694	218.053	231.028
1U6G	459	67	331	115.472	274.75	207.428
1U6G	43	26	250	57.376	111.805	184.103
1QVR	394	278	234	116.953	98.7412	269.368
3H84	190	476	250	57.6143	64.7589	282.329
3D2F	459	303	283	89.7439	329.455	288.779
1QVR	479	371	233	158.14	149.097	161.039
3H84	358	473	319	92.7708	299.146	231.595
1U6G	121	157	181	72.6756	268.976	89.0171
4CR2	184	404	283	67.8107	76.5869	112.12
5MRC	295	434	219	54.1994	118.693	287.376
4CR2	178	23	325	168.967	82.7175	81.8528
1S3X	292	290	315	49.7275	323.632	356.687
1S3X	281	154	257	54.7042	226.233	92.0204
5MRC	449	294	240	133.751	40.832	226.34
4V94	207	106	234	48.5032	55.6269	269.827
1S3X	186	205	186	116.43	333.572	287.139
5MRC	337	209	296	37.1479	45.0481	173.055
3QM1	185	57	296	44.5024	58.4865	119.469
4CR2	467	290	278	36.002	53.6237	326
2CG9	23	266	275	109.257	231.472	106.016
3H84	480	301	232	130.632	250.837	67.4749
1QVR	235	276	311	121.292	8.5096	215.877
1S3X	321	115	334	63.5376	49.6056	205.987
1U6G	66	457	206	43.1141	107.913	180.422
3D2F	232	373	177	141.947	4.0116	79.2462
1S3X	228	227	196	123.048	114.363	248.762
1S3X	105	145	247	37.2144	15.3392	96.7688
3CF3	443	324	239	82.1796	274.26	226.579
3H84	194	217	230	83.4529	181.404	58.3518
3CF3	207	404	284	82.3736	151.134	5.2793
1S3X	497	195	289	103.064	192.818	40.2893
1BXN	124	100	209	53.1766	240.643	149.549
3GL1	343	257	201	100.862	231.197	165.732
1BXN	251	93	320	29.943	332.95	264.347
1QVR	448	96	315	97.7017	151.336	239.974
1S3X	25	370	299	99.11	51.0431	167.434
1BXN	399	65	234	14.039	57.6415	158.828
1U6G	137	469	233	49.4317	261.42	253.883
4CR2	162	75	192	24.9373	227.168	311.673
3GL1	498	94	258	105.535	141.294	89.4797
3CF3	319	108	211	74.0062	334.13	323.396
5MRC	181	271	192	75.3355	100.386	75.6175
3CF3	42	292	209	67.0028	91.0545	47.519
3CF3	164	115	234	110.419	44.1864	52.3893
1QVR	102	159	255	90.4485	56.5572	197.055
3GL1	302	114	318	37.3156	61.7036	113.732
4CR2	426	172	185	70.9444	287.42	205.036
1U6G	481	154	332	93.4124	303.033	330.489
2CG9	404	375	304	105.24	109.584	136.824
1BXN	323	163	240	54.7277	228.436	337.104
1S3X	131	457	255	75.8936	246.121	102.236
4V94	201	58	289	55.9288	354.077	265.914
5MRC	309	390	269	147.836	230.036	295.503
3CF3	121	30	300	78.1157	287.004	20.3444
1QVR	179	22	247	114.261	280.296	259.942
3CF3	330	491	282	51.9306	359.176	196.962
1U6G	325	481	236	60.9433	63.0019	243.591
1QVR	33	347	206	52.5253	210.762	123.8
1U6G	222	318	211	150.102	286.989	240.992
3GL1	262	172	223	89.8106	358.972	342.755
4CR2	426	79	229	51.8122	57.7782	339.69
1BXN	157	218	226	53.7139	274.553	269.301
5MRC	286	406	319	54.8663	39.8746	310.125
2CG9	266	313	249	148.761	101.523	239.595
4V94	109	345	297	125.611	169.584	349.097
2CG9	383	84	217	6.5568	41.1744	315.039
4CR2	95	401	271	128.398	74.9867	276.219
3GL1	349	305	290	48.9972	329.986	332.914
4V94	453	105	244	114.591	116.799	158.593
5MRC	391	424	238	107.332	330.253	194.46
1U6G	144	224	247	115.329	239.465	59.5804
1QVR	193	219	313	53.1894	260.757	173.829
4CR2	32	326	217	114.022	118.167	311.815
3CF3	311	283	273	139.917	340.791	187.534
1S3X	434	304	217	167.421	162.832	305.326
3GL1	290	241	247	134.281	22.9316	61.7512
5MRC	40	197	318	51.6425	55.6313	262.761
3H84	464	240	242	65.5187	280.642	357.892
4CR2	61	132	211	144.854	264.095	195.659
3GL1	410	417	278	55.5367	189.194	6.1949
5MRC	492	242	246	110.513	171.813	321.604
3D2F	400	284	270	69.8412	104.333	157.066
3D2F	489	153	181	33.9833	18.0395	233.115
3CF3	499	151	220	65.7391	171.475	123.455
3D2F	116	125	288	101.823	175.991	114.337
3H84	493	117	284	142.373	254.403	10.4797
3QM1	279	288	316	26.5374	88.0403	205.507
3GL1	205	324	272	81.0233	24.2558	25.9878
3QM1	117	372	295	160.738	5.8718	273.628
1U6G	50	282	263	134.637	336.669	269.564
1S3X	212	442	326	121.852	232.604	280.674
3H84	10	253	313	149.457	188.308	214.958
3GL1	199	432	196	26.3707	240.995	2.3941
1BXN	484	391	231	76.0961	124.802	60.8635
1QVR	434	84	273	113.628	279.697	104.417
3GL1	14	401	222	64.5302	122.992	253.43
1BXN	143	251	239	33.0852	348.659	260.86
1S3X	35	318	272	79.5138	348.311	160.439
1U6G	486	10	267	55.7095	86.5615	195.543
1S3X	498	324	313	39.4446	215.8	303.391
1U6G	389	236	270	35.7375	195.428	112.591
1QVR	201	186	280	80.4335	155.606	149.936
2CG9	327	209	184	99.6342	289.78	311.537
1U6G	76	406	250	71.3199	117.057	212.525
4V94	129	178	186	49.1431	221.331	275.254
2CG9	234	54	254	83.5038	281.277	342.786
4CR2	412	321	206	93.8542	301.262	29.2283
1S3X	417	194	227	54.5254	109.667	321.879
3H84	189	31	227	35.6905	216.655	13.0775
3H84	409	375	196	92.3093	30.3519	56.0019
3GL1	93	258	209	130.699	23.153	208.244
4V94	325	269	265	68.6821	235.447	209.438
1S3X	284	428	173	45.6921	228.855	314.76
5MRC	390	260	206	105.812	21.151	71.5836
3H84	355	350	251	85.518	175.793	117.618
5MRC	320	402	326	86.3617	346.555	25.3332
2CG9	283	489	286	104.99	63.4864	320.147
5MRC	153	340	288	23.4357	191.437	85.9901
4CR2	428	20	248	61.8691	296.965	119.281
3D2F	155	67	310	80.8115	283.854	114.033
1S3X	245	10	220	88.6074	148.172	292.883
1BXN	57	384	241	73.4994	147.933	186.518
4CR2	261	85	211	62.593	241.29	213.671
3QM1	43	47	269	137.708	72.6245	114.975
3CF3	184	294	182	86.1656	175.718	228.943
3CF3	35	461	253	111.103	16.6236	333.673
4CR2	473	27	224	100.738	215.512	32.5019
3GL1	250	392	212	40.6902	322.575	296.261
3QM1	331	15	183	91.5822	211.712	166.411
3CF3	331	163	326	34.4642	106.406	102.321
3D2F	474	38	301	65.4245	302.902	251.157
3D2F	67	132	334	129.949	115.754	35.4736
2CG9	219	239	251	165.699	303.571	44.2233
4CR2	233	487	265	98.2079	276.267	266.186
4V94	249	179	264	72.7072	115.126	190.199
4V94	135	429	284	168.843	267.241	211.696
1S3X	52	19	227	145.202	277.618	249.369
3CF3	160	290	182	41.9171	120.448	276.118
3H84	333	123	244	112.946	232.714	347.578
4V94	333	104	320	121.842	35.3734	164.154
1QVR	336	228	255	78.1916	161.264	45.1942
1QVR	235	228	211	158.578	186.61	210.673
2CG9	388	380	319	112.961	20.9854	10.6959
5MRC	332	185	203	160.111	114.366	354.252
1S3X	416	343	224	115.568	94.6705	87.1762
1QVR	20	147	192	133	152.174	291.617
3H84	353	225	206	109.155	243.013	248.019
3D2F	351	373	191	92.6872	223.733	293.137
3H84	240	381	242	93.1848	274.317	192.46
1U6G	265	295	221	76.4001	345.669	104.428
4CR2	461	27	266	93.2902	183.782	162.094
3GL1	136	116	261	106.245	225.319	141.182
3H84	412	339	275	125.181	350.947	203.952
1BXN	426	342	280	85.0631	297.889	42.3866
4CR2	61	398	233	127.994	159.437	167.863
2CG9	497	296	209	108.077	51.4031	93.6208
1QVR	360	28	187	162.016	214.819	241.919
3CF3	188	478	184	101.295	48.1046	194.341
3D2F	363	227	232	77.3958	89.1511	11.3941
3D2F	435	11	180	83.1951	9.4581	201.523
2CG9	468	28	252	40.7963	266.573	330.155
4V94	452	177	250	135.182	177.57	13.9749
5MRC	83	291	289	124.789	306.391	217.942
3GL1	474	491	177	120.17	12.5735	145.846
1U6G	159	416	181	145.351	145.537	134.294
3D2F	38	387	266	78.4305	67.3776	357.438
4V94	93	464	198	123.39	191.498	71.4293
3H84	237	116	307	127.744	172.212	40.1072
3H84	305	460	208	72.5748	283.056	202.41
2CG9	16	254	287	152.544	323.264	276.118
2CG9	386	124	229	96.5831	85.8321	160.596
2CG9	475	50	239	127.682	290.418	340.006
5MRC	369	406	288	88.7029	205.231	241.24
3D2F	164	377	214	29.4269	132.608	128.025
3H84	470	445	246	33.9877	258.013	108.59
1U6G	456	439	259	20.1263	343.962	286.917
2CG9	64	215	274	50.954	351.457	294.335
1BXN	144	316	231	113.039	165.677	269.537
3D2F	14	105	251	78.2012	160.563	173.223
3QM1	376	422	189	113.792	127.068	331.943
3H84	334	204	313	117.263	333.465	16.3451
4CR2	46	294	187	90.8308	205.2	81.3147
1QVR	30	87	221	117.082	340.175	66.9467
1S3X	337	483	198	124.342	337.168	70.8554
3GL1	372	40	195	4.5962	252.044	262.725
1BXN	292	146	266	125.837	257.509	47.7517
1U6G	466	429	219	166.339	195.896	22.9066
1BXN	51	325	295	21.4119	157.699	98.292
3H84	138	185	222	110.72	199.943	209.649
5MRC	181	92	244	97.2079	126.854	161.094
1U6G	438	376	220	58.8047	58.9799	321.228
3QM1	338	170	335	114.081	72.7464	33.2501
4CR2	308	284	195	30.2781	73.895	228.525
1BXN	348	55	186	170.981	273.853	148.053
3H84	500	177	283	89.5769	220.182	328.928
3D2F	489	170	259	48.2969	308.521	106.993
3GL1	331	124	223	64.7454	338.387	63.1465
1BXN	326	273	328	102.827	50.9791	184.61
1BXN	448	349	181	75.7401	201.589	43.1712
3CF3	237	150	198	146.994	332.734	152.328
3D2F	374	242	260	39.2941	303.558	0.6017
5MRC	361	196	255	165.008	353.532	314.728
1QVR	272	396	282	39.5237	204.451	31.4063
3CF3	137	71	289	165.781	271.283	81.3139
3H84	70	89	252	23.4048	353.43	354.771
3H84	88	281	232	148.345	341.044	35.8761
3CF3	86	320	274	69.1762	247.885	18.1482
4V94	74	165	226	36.4069	110.327	139.539
3D2F	439	181	314	83.9637	308.55	343.137
4CR2	78	182	210	139.694	347.701	48.9931
4V94	483	430	203	48.853	28.1592	33.2742
3D2F	238	341	334	52.7894	169.829	88.5037
1S3X	291	201	333	98.0563	85.7841	33.5969
3CF3	194	165	262	92.2459	102.669	259.759
3GL1	60	377	321	140.4	208.244	250.456
1QVR	66	153	288	107.096	163.582	349.94
3CF3	78	190	300	121.053	213.615	21.77
4V94	389	255	290	30.8052	61.8409	193.473
1BXN	151	497	257	61.9078	298.986	328.266
4CR2	45	96	183	51.1982	338.676	93.6565
3D2F	14	365	227	45.7062	166.749	347.827
1BXN	336	323	211	27.0583	65.3396	314.92
1U6G	443	166	281	124.272	245.803	125.088
1S3X	167	441	257	50.9858	157.451	83.8508
4V94	391	435	206	96.4302	1.1306	356.764
1QVR	355	324	299	132.262	243.959	252.493
3D2F	319	332	275	95.0576	23.6269	143.339
1S3X	73	76	290	55.9319	316.614	189.101
3GL1	422	242	274	7.5354	307.404	40.732
5MRC	393	483	215	100.772	7.1975	40.9002
3CF3	181	401	221	134.702	141.005	62.9951
3QM1	193	413	227	40.6084	298.116	118.957
3H84	254	257	192	137.591	207.987	232.195
3D2F	166	450	195	103.809	316.592	147.686
4V94	477	179	276	67.4775	276.128	103.396
1U6G	356	379	177	46.7199	150.804	302.838
5MRC	471	64	287	79.3003	301.098	263.685
4V94	97	218	262	143.715	215.787	43.2991
4CR2	204	29	285	99.9335	219.097	309.226
2CG9	125	216	263	39.1346	116.478	348.011
3GL1	290	433	337	72.8926	219.96	297.974
1BXN	448	145	193	32.6391	185.397	47.7896
2CG9	388	60	333	77.9669	164.236	99.4753
3GL1	243	493	217	48.0305	98.5598	320.203
3CF3	306	122	197	32.8736	90.9018	264.777
3QM1	471	385	239	131.846	118.046	71.0381
3D2F	321	258	328	133.617	215.406	83.2041
1QVR	81	223	323	68.3042	173.04	353.315
4CR2	126	51	272	37.031	259.672	143.861
1QVR	496	22	214	31.777	242.283	235.534
1QVR	286	383	219	126.698	300.409	137.797
4V94	95	65	252	89.6548	237.326	269.469
3H84	16	308	207	113.636	156.946	148.685
2CG9	492	305	288	163.573	351.978	325.508
3QM1	410	454	196	91.6714	73.5506	351.354
3QM1	71	78	303	131.85	100.152	132.896
4V94	31	235	275	102.419	196.178	76.6312
3QM1	412	447	185	66.5698	47.5956	2.699
1U6G	285	246	212	67.4339	144.996	281.897
5MRC	156	202	186	37.9629	36.6477	335.493
1BXN	76	46	329	162.623	129.508	141.902
3QM1	307	468	312	107.467	123.26	286.609
2CG9	460	494	222	79.4909	4.7348	165.994
3H84	279	328	294	31.6575	54.1375	58.0509
3QM1	209	73	231	120.166	19.2576	268.541
1BXN	169	206	259	36.2481	251.394	94.6844
4V94	162	166	250	57.2148	212.801	10.3994
3CF3	116	203	321	114.619	254.086	63.7557
5MRC	202	194	189	104.056	237.079	136.417
5MRC	463	453	295	32.5802	69.4752	217.484
1QVR	291	80	288	62.5622	182.16	297.42
4V94	362	122	216	119.962	211.542	133.389
1S3X	230	332	192	121.882	206.938	184.366
3CF3	275	360	217	81.7853	142.506	283.542
3CF3	284	36	256	71.0365	49.7701	177.277
3D2F	12	341	242	127.449	257.65	220.508
3H84	208	347	226	134.4	157.355	105.885
2CG9	214	226	257	151.268	183.997	168.226
1BXN	458	302	331	107.106	80.6596	148.442
3CF3	457	114	267	74.5941	156.624	284.211
1BXN	438	188	330	82.2939	309.026	65.6402
1QVR	369	494	200	69.3317	310.445	348.895
3QM1	138	444	178	87.7032	63.5278	229.432
1QVR	210	53	198	79.8874	130.74	16.6809
3CF3	488	275	189	140.617	170.69	301.048
4CR2	434	372	194	97.8635	246.515	324.299
1BXN	175	127	312	72.8117	156.862	327.62
1U6G	173	324	204	149.43	14.5815	331.286
3D2F	261	74	263	83.2766	65.647	68.933
1BXN	336	128	213	125.171	250.602	204.901
5MRC	221	425	253	53.3045	196.499	54.8927
1QVR	330	334	221	62.8718	76.6808	84.4205
3QM1	113	331	240	114.298	25.8353	56.8857
1U6G	500	95	219	121.664	263.448	250.924
2CG9	87	288	335	49.9526	287.867	282.132
1S3X	501	393	203	109.406	288.693	14.9396
1S3X	55	57	279	64.2536	75.6517	191.025
3QM1	494	149	199	61.3774	73.474	155.678
1BXN	472	169	287	72.9039	101.689	154.339
3CF3	471	311	238	109.505	93.6195	48.3298
3D2F	51	72	194	110.916	318.739	181.816
2CG9	228	363	260	91.0074	239.03	218.251
3QM1	405	394	305	135.509	175.198	0.6256
3H84	361	428	259	144.632	68.4625	22.3076
5MRC	169	24	291	119.451	331.394	12.0028
1U6G	402	347	323	30.2342	162.141	357.396
1S3X	53	49	241	99.9915	146.219	338.331
1S3X	115	364	180	111.999	226.877	73.2509
1S3X	280	151	251	118.729	330.951	6.9302
2CG9	36	303	335	69.9814	359.56	176.455
4V94	197	179	320	32.3822	129.523	63.8848
1U6G	461	32	331	105.334	71.7342	230.037
3CF3	72	411	274	131.948	197.732	57.8367
1U6G	72	443	334	62.4421	199.998	313.402
5MRC	257	187	192	93.2767	171.832	153.617
4V94	469	399	217	149.379	86.5389	35.5035
5MRC	96	152	318	109.013	126.257	2.7159
1U6G	447	190	188	57.9278	233.266	76.1924
1BXN	395	129	180	148.193	313.319	177.629
1S3X	446	341	266	85.1651	159.978	352.964
1U6G	315	129	212	76.7391	150.978	308.359
1QVR	466	219	237	174.266	12.389	61.1103
3D2F	188	300	303	116.084	5.8962	174.929
1BXN	138	317	281	120.052	100.691	204.127
4V94	18	442	306	30.4954	76.3799	246.582
3H84	343	470	288	78.0322	19.3544	248.959
3D2F	428	273	178	96.9502	309.109	163.145
4V94	266	455	214	10.1386	233.48	245.931
3CF3	353	83	228	34.0856	117.68	92.5793
4CR2	208	425	323	115.15	96.1591	61.4072
3GL1	215	220	298	111.084	356.209	41.6022
1S3X	29	110	213	80.6025	217.189	21.5137
3QM1	197	276	191	47.7525	273.7	281.555
3H84	198	417	274	65.764	127.229	102.367
1QVR	470	488	302	16.8062	328.004	214.845
1S3X	109	207	261	67.9027	257.945	106.921
3CF3	426	36	289	148.218	204.244	250.034
3D2F	35	334	281	43.9344	314.402	121.11
1U6G	501	247	264	72.4618	329.643	216.611
2CG9	470	391	312	133.496	13.6139	16.4448
1U6G	264	168	182	62.0164	210.936	1.5239
1QVR	104	44	331	74.3638	23.3256	82.7575
3GL1	306	281	214	149.505	173.536	73.9283
1S3X	201	122	275	61.3255	71.2373	198.836
4CR2	48	153	307	113.37	53.9647	319.819
3GL1	345	309	295	146.732	132.933	90.2472
3CF3	26	375	242	105.9	295.928	235.289
4V94	404	109	281	42.5537	213.629	135.711
3D2F	402	97	330	51.4914	278.776	249.767
3D2F	232	474	329	158.406	191.26	162.382
1BXN	464	360	232	162.614	123.22	148.16
3CF3	143	492	199	16.2457	302.953	209.113
1S3X	295	257	190	87.2119	278.675	209.513
5MRC	451	299	189	165.18	148.935	76.5978
3D2F	55	330	267	109.508	148.389	126.553
3D2F	110	466	180	78.5359	75.477	210.587
5MRC	225	92	202	105.79	207.381	12.4598
1QVR	373	216	186	87.7521	285.605	192.75
1BXN	176	60	200	132.939	206.441	102.239
2CG9	409	91	187	53.6022	18.1598	213.876
3QM1	449	222	190	59.5519	78.0755	68.3811
3H84	328	426	319	126.441	208.914	12.2791
3QM1	279	224	286	54.2191	319.527	148.258
4V94	82	81	271	69.9022	282.857	90.1989
2CG9	43	105	309	41.7613	0.572	101.391
3QM1	355	49	200	132.484	209.719	209.382
1BXN	44	450	187	118.551	265.906	354.65
2CG9	298	248	316	51.5796	66.3064	356.447
3H84	241	102	291	134.466	73.3165	155.533
4CR2	362	64	218	36.9846	13.9386	89.7139
3CF3	212	474	290	95.3755	38.4037	326.177
3D2F	457	97	331	33.9154	330.889	338.749
2CG9	87	299	256	35.6217	243.2	34.0515
3CF3	218	453	314	106.122	131.434	317.571
1U6G	71	289	226	91.3196	146.973	340.081
2CG9	82	330	188	75.2802	219.712	204.934
1BXN	13	321	220	80.1503	52.5819	94.5538
3GL1	458	354	241	164.578	59.5512	32.8454
4V94	296	304	285	78.1268	178.776	31.0115
4CR2	487	481	223	124.533	76.1672	347.619
3GL1	144	29	285	75.6198	55.5891	206.253
4V94	277	19	199	127.886	122.424	97.8251
1QVR	320	413	291	74.0693	330.2	95.6364
3GL1	123	377	250	55.1979	126.933	146.46
3GL1	494	44	270	51.9005	254.197	257.896
1S3X	300	122	271	94.6689	341.147	272.356
1QVR	102	461	235	116.318	89.3412	112.106
4CR2	142	269	313	139.088	217.039	280.299
3H84	441	182	199	88.544	107.208	315.123
1U6G	410	359	329	82.8457	331.045	159.866
3H84	262	280	279	161.002	336.218	181.248
1S3X	34	327	291	108.538	237.876	242.649
3D2F	457	355	200	6.7511	312.639	141.621
3D2F	327	114	237	78.4565	276.724	342.268
4V94	125	401	295	113.673	206.022	97.8178
5MRC	433	277	322	143.493	146.705	226.179
3GL1	77	410	230	91.7434	103.714	232.084
1BXN	406	70	175	168.634	171.839	288.676
4CR2	317	18	268	119.481	20.8032	86.2589
3QM1	120	383	185	13.8206	24.9215	254.019
1U6G	113	474	236	118.208	157.312	7.1583
3QM1	427	260	255	147.42	47.9243	188.678
3QM1	29	174	179	56.5	97.8043	142.287
4V94	405	440	252	164.679	122.746	184.994
3H84	402	238	213	83.2599	269.234	205.992
3CF3	58	275	321	97.5983	290.828	47.8154
3QM1	141	132	187	159.032	151.381	2.5256
1U6G	438	384	176	134.791	343.757	257.919
1S3X	327	317	262	139.832	247.651	105.51
2CG9	266	46	226	45.8011	214.319	110.362
1BXN	149	177	307	119.427	341.682	11.5095
3D2F	333	449	234	59.9261	141.665	62.3645
3QM1	266	63	262	46.5441	314.378	3.4717
5MRC	314	302	318	147.344	49.4823	346.924
3QM1	84	154	262	107.505	147.189	180.673
3CF3	496	351	319	56.4258	241.054	148.171
1S3X	139	38	235	151.297	44.0769	194.366
1BXN	224	264	252	60.9262	278.024	213.086
5MRC	468	480	203	63.8915	188.842	299.966
3H84	229	281	260	76.5981	84.6795	232.607
3QM1	229	171	256	67.8575	27.4615	194.918
1U6G	342	103	202	57.6793	303.235	188.786
1U6G	236	333	297	23.0549	43.304	254.335
5MRC	139	425	212	134.538	71.9923	40.8992
3QM1	479	138	210	158.914	314.71	274.18
3D2F	13	220	315	83.2033	36.3913	194.61
3QM1	182	431	329	45.3454	181.068	103.597
5MRC	299	425	270	96.5346	59.1862	65.4882
1BXN	461	194	320	113.215	177.269	129.125
3H84	271	230	212	155.744	135.473	85.1054
3D2F	445	415	256	5.1372	309.994	102.06
3GL1	460	386	253	126.219	65.5621	36.7752
2CG9	428	294	178	135.57	338.396	147.07
4V94	150	368	302	146.443	214.96	113.111
1BXN	495	122	322	35.898	238.457	221.277
4V94	183	259	298	61.7015	3.7346	343.249
1U6G	105	187	233	115.866	231.967	201.195
4V94	282	25	326	109.939	214.419	323.202
1BXN	38	169	183	63.0548	279.388	223.674
3D2F	356	244	203	92.0504	160.11	343.71
1U6G	290	480	191	99.3584	328.805	158.524
1S3X	404	128	223	44.8103	132.116	52.0516
1S3X	232	273	251	127.292	131.335	15.5359
3GL1	427	146	185	145.189	333.894	9.8098
1BXN	432	44	300	27.6269	253.276	68.1098
3H84	297	76	248	110.307	203.588	236.265
2CG9	345	89	193	83.6563	281.684	109.31
3H84	180	98	330	130.414	115.671	274.903
4CR2	98	371	305	87.5763	217.151	229.659
3GL1	353	351	281	96.8814	12.0665	85.9303
4CR2	256	489	313	76.9833	15.3757	13.925
1U6G	78	105	285	119.495	309.975	43.6406
1S3X	458	45	252	22.1205	193.103	257.31
2CG9	269	125	210	133.916	11.8122	82.3663
3D2F	493	383	311	38.6275	266.428	238.15
1BXN	272	139	261	31.0046	123.764	74.2481
2CG9	370	139	281	70.7608	260.905	96.9283
5MRC	222	165	285	76.5389	48.6843	35.1648
1U6G	286	70	222	81.7296	23.1487	277.171
1BXN	28	137	244	53.8911	78.8807	159.973
1S3X	492	341	194	131.271	33.0854	195.392
1BXN	310	104	179	121.936	344.806	171.426
4V94	174	172	292	105.827	121.693	34.5009
2CG9	121	285	261	141.684	59.102	122.581
3CF3	338	129	194	133.888	97.6418	72.4456
1QVR	74	170	264	130.898	127.193	178.351
2CG9	84	79	333	46.5437	54.6134	274.121
3QM1	321	176	243	107.947	65.1517	155.449
3D2F	144	280	191	100.129	274.348	137.358
4CR2	276	61	296	99.5771	191.428	215.536
1BXN	185	97	205	52.668	263.965	42.9796
1QVR	57	457	264	39.6487	88.9043	171.824
2CG9	222	154	175	128.56	130.559	267.761
2CG9	135	412	244	143.481	182.434	102.038
4CR2	239	347	311	32.8803	323.394	291.544
2CG9	184	234	261	77.2866	351.485	148.427
3QM1	484	52	225	17.6322	269.026	331.319
1QVR	137	437	309	113.731	353.275	267.843
3GL1	207	453	269	90.7183	4.1858	40.5802
3D2F	443	109	181	101.537	298.739	343.127
4V94	288	407	197	33.3489	353.03	211.221
3GL1	500	151	206	40.7659	120.116	266.598
4CR2	220	61	274	85.9293	126.116	70.5321
4CR2	338	100	285	123.27	103.488	276.124
1BXN	400	395	191	87.277	204.977	243.91
5MRC	48	163	201	32.9433	49.1039	156.618
3GL1	141	282	270	127.613	295.885	261.847
2CG9	286	311	212	65.126	313.358	92.9831
4V94	133	399	238	90.0308	178.758	13.7088
3H84	362	288	268	77.891	108	132.498
1U6G	78	356	270	123.13	260.03	230.307
1BXN	270	206	259	122.019	270.862	63.3178
2CG9	254	498	296	23.8956	102.03	188.53
1S3X	293	211	207	115.64	220.126	292.268
3D2F	259	388	249	160.984	46.152	36.6976
2CG9	178	502	288	80.7853	0.2048	232.616
5MRC	303	229	190	11.0543	321.177	270.545
3GL1	255	281	177	111.884	300.245	318.209
1S3X	201	210	225	94.8135	164.377	103.995
1S3X	116	59	192	18.1447	202.529	263.07
1U6G	247	122	286	57.6214	46.0083	223.722
3D2F	313	114	270	8.3936	286.923	24.8868
2CG9	275	483	312	98.3031	359.457	85.2837
2CG9	71	306	217	153.937	273.972	177.757
3D2F	323	21	207	102.539	245.887	150.183
3H84	353	117	187	144.465	145.18	134.806
3CF3	331	215	277	124.409	296.071	244.597
3H84	43	274	308	132.093	29.5956	16.6165
3GL1	281	485	276	160.273	145.89	63.2442
3CF3	85	267	244	68.7623	355.003	135.64
5MRC	413	127	209	94.592	51.0694	341.911
5MRC	56	128	185	84.2714	222.096	155.996
3CF3	364	455	296	32.6327	275.42	184.849
3H84	258	479	204	33.7271	52.4077	255.771
3GL1	452	13	221	131.308	202.922	39.4553
1U6G	348	165	213	81.0456	270.987	163.45
1BXN	172	397	198	118.885	320.33	295.118
4V94	123	249	311	68.0181	221.98	260.971
2CG9	393	338	207	4.7632	309.219	177.985
1S3X	352	298	194	79.0948	201.179	18.6915
1QVR	59	198	234	128.796	288.015	75.6207
1U6G	110	40	242	61.0481	290.195	14.5357
2CG9	117	128	298	83.6701	57.4134	135.592
1QVR	254	442	242	97.5637	183.774	205.138
1U6G	94	346	215	109.579	129.178	182.469
4CR2	205	368	328	119.159	141.747	138.47
3H84	279	371	265	112.593	329.446	110.242
5MRC	64	67	235	39.8124	252.093	165.815
2CG9	270	315	299	130.03	351.691	234.783
2CG9	113	394	230	99.6434	257.104	166.443
3QM1	317	223	310	165.779	62.1821	341.941
3QM1	147	413	243	70.3744	25.1982	170.413
3GL1	64	154	191	154.153	312.96	268.494
4V94	489	456	318	83.5947	11.9789	73.9832
5MRC	391	409	325	140.531	234.69	175.491
2CG9	123	32	246	48.9314	130.554	288.035
1S3X	412	126	301	77.6434	73.9994	233.931
1BXN	109	312	211	134.956	131.5	142.507
3CF3	411	497	203	66.2156	110.398	103.642
3D2F	52	152	228	10.0925	200.257	167.198
3D2F	79	47	235	121.971	98.8932	166.281
1QVR	394	15	275	85.0944	284.088	170.16
3CF3	292	493	320	38.3667	208.404	143.971
1U6G	132	311	178	43.0647	73.2425	194.826
1BXN	375	312	276	85.5693	270.408	295.149
1U6G	22	359	248	89.8219	311.357	73.8527
4V94	489	411	240	94.0456	120.436	20.7182
4V94	479	311	312	165.74	30.8893	298.604
3GL1	302	85	295	154.203	263.246	239.205
2CG9	212	480	329	106.278	101.774	358.575
3CF3	162	339	304	50.4357	0.3699	5.4828
3H84	95	295	242	78.6231	187.815	40.8903
3H84	170	76	326	115.104	197.82	52.0887
2CG9	319	165	222	68.3245	286.138	39.6026
4CR2	165	404	297	115.137	155.168	252.158
3H84	285	275	200	139.625	292.002	37.6715
4V94	117	101	293	115.529	126.735	89.8935
3QM1	392	114	212	97.0835	324.346	204.48
3GL1	253	89	334	109.137	109.598	297.608
3CF3	363	304	201	42.1616	83.9876	139.138
1QVR	142	15	258	62.3784	291.973	63.6681
2CG9	45	48	284	117.133	108.647	57.1914
1S3X	246	168	240	174.022	96.7682	280.125
4CR2	220	354	187	43.6641	118.912	339.738
3H84	480	87	208	24.309	79.1452	199.775
1U6G	104	23	335	24.9909	358.702	38.1806
3H84	62	425	268	48.2651	296.595	191.6
2CG9	109	248	232	54.2644	141.195	24.2011
5MRC	25	491	298	103.637	209.354	271.932
1BXN	120	58	260	63.1038	304.062	218.347
1QVR	453	418	323	59.207	35.0015	354.46
4CR2	49	297	264	56.9987	81.0439	159.312
3D2F	18	45	227	63.8016	240.261	239.82
3GL1	192	126	220	10.0898	168.296	35.0838
3CF3	61	247	299	28.1166	244.094	42.7929
1BXN	45	216	218	165.873	135.489	1.3179
1U6G	159	292	275	101.843	349.105	209.696
3GL1	35	414	299	101.191	336.716	350.655
5MRC	464	171	324	109.522	97.0334	153.037
3GL1	203	407	319	56.5575	17.8349	183.629
1BXN	213	475	229	164.534	326.571	52.112
4V94	477	260	283	44.1831	288.594	3.4219
3QM1	372	257	243	69.9923	353.658	101.434
3GL1	499	264	232	88.6199	320.147	187.585
3CF3	206	418	184	72.0496	259.873	79.2151
3GL1	478	301	195	30.4535	324.613	141.635
2CG9	269	153	248	134.279	0.7979	116.707
1BXN	383	132	254	157.12	298.565	80.4007
3H84	64	466	280	108.247	68.5933	226.947
2CG9	297	125	325	142.796	232.931	19.2776
1BXN	107	176	316	99.3798	219.748	351.469
3D2F	106	184	180	131.274	205.322	108.772
4CR2	291	456	285	74.7188	206.584	311.333
3D2F	278	296	225	76.9756	230.657	266.969
4V94	378	224	251	61.7987	307.384	41.423
3H84	28	197	213	134.508	37.7915	12.6828
3D2F	390	181	248	156.095	264.454	9.393
1QVR	113	269	317	62.4972	71.1578	350.649
3D2F	378	213	307	47.9139	234.462	119.817
1BXN	70	448	305	100.394	280.855	222.721
3H84	114	152	283	151.115	311.989	38.9778
1U6G	366	16	221	171.027	223.249	13.3958
1S3X	82	360	260	93.5183	195.202	287.031
4CR2	405	459	213	82.1063	114.925	244.55
1BXN	60	155	245	87.7912	129.33	23.4439
1QVR	159	438	267	138.973	332.353	276.377
3GL1	386	133	203	15.4862	294.295	200.607
1U6G	224	12	327	44.7059	208.837	30.8334
5MRC	53	424	245	65.5945	320.774	39.5971
3QM1	55	442	291	125.966	21.686	152.012
1QVR	452	272	297	128.316	95.7974	219.826
1QVR	202	123	324	104.168	112.548	243.415
1S3X	227	474	267	76.9696	71.7902	57.2463
2CG9	46	115	334	14.7971	165.316	113.358
3CF3	339	233	328	148.069	291.919	206.451
5MRC	428	461	199	130.787	210.064	208.642
1U6G	475	337	225	153.697	91.7841	351.145
1QVR	46	17	332	73.2303	16.8346	43.7775
1S3X	286	286	273	117.366	90.1717	160.915
5MRC	280	145	215	160.873	207.403	277.224
2CG9	50	422	223	52.0572	98.6538	140.445
4V94	376	486	323	69.8161	335.642	116.428
3D2F	52	135	321	61.0342	266.603	121.069
1S3X	373	294	202	99.7727	72.5516	355.687
4V94	51	474	192	27.5126	28.5088	21.9272
5MRC	344	129	301	99.7671	162.312	24.1198
3QM1	190	432	268	121.745	78.4793	84.7775
1QVR	54	481	330	8.5598	26.3098	229.515
3D2F	256	170	333	37.7169	304.192	25.4474
3H84	355	417	249	154.563	277.202	53.8475
4V94	107	397	198	48.1131	197.386	303.524
3H84	347	380	235	20.1427	110.2	223.523
3CF3	350	320	244	72.3375	91.1333	47.3327
3QM1	134	37	192	142.025	263.904	184.689
1U6G	307	112	239	9.7477	8.3265	165.781
1S3X	39	504	332	120.02	329.519	134.863
3H84	178	426	286	106.469	149.722	89.1085
1QVR	337	333	309	95.5769	144.551	218.445
3D2F	96	311	195	39.498	292.83	305.138
4CR2	275	259	212	65.3616	26.779	253.171
3GL1	52	88	224	107.775	247.817	205.024
3CF3	68	359	229	109.053	99.0968	105.997
3D2F	352	398	263	142.222	150.925	59.6683
5MRC	306	188	291	38.3368	346.804	250.355
2CG9	461	476	252	48.1582	26.7701	181.345
4V94	230	203	195	25.6648	223.996	231.575
1BXN	498	332	328	75.6052	145.572	149.154
1QVR	471	429	331	95.2279	55.7273	165.346
3D2F	67	51	206	59.3992	207.518	40.6229
3QM1	359	370	196	146.584	302.866	333.202
2CG9	336	151	228	169.394	41.2367	144.4
4CR2	491	107	313	75.2832	104.261	297.761
3QM1	186	451	257	83.1966	205.705	338.358
3CF3	187	116	315	26.504	271.382	82.3405
1BXN	352	307	271	121.606	265.027	105.965
3H84	358	199	318	94.1777	330.611	89.6638
4CR2	427	480	216	77.7917	241.954	155.823
3QM1	74	221	311	73.6944	265.145	166.723
4CR2	235	186	243	106.623	327.252	255.119
3CF3	382	378	253	86.7934	136.286	15.6127
4CR2	51	281	222	78.46	191.153	321.502
5MRC	442	59	232	158.406	290.077	22.1329
1U6G	255	207	328	167.78	66.7497	312.496
1BXN	180	61	330	56.036	47.4025	305.057
3GL1	274	354	327	50.8874	147.743	95.8667
1U6G	48	56	253	71.0171	4.7893	166.755
1U6G	315	248	256	129.938	186.511	121.501
3GL1	407	94	309	54.6268	30.845	36.5479
3CF3	496	214	190	92.3911	290.693	355.339
4CR2	18	491	326	154.991	160.138	183.119
3GL1	56	125	248	115.858	26.2586	224.409
3D2F	468	477	288	54.6892	320.273	46.1264
5MRC	65	378	261	42.9409	161.534	228.098
3QM1	182	101	230	97.031	25.4418	209.493
5MRC	484	224	291	73.1998	159.214	165.808
2CG9	37	202	216	90.7131	188.318	145.516
1BXN	152	17	210	102.336	303.733	348.984
4V94	128	162	242	60.3965	239.365	163.115
5MRC	205	24	243	64.24	124.199	89.6702
3H84	418	429	196	96.4283	303.587	189.967
1BXN	255	149	250	77.5299	184.695	260.947
3QM1	471	287	293	65.3125	241.459	357.214
1BXN	350	496	289	123.931	137.579	79.7666
4V94	348	416	323	20.3547	137.69	85.8917
3H84	134	115	214	71.3994	43.1693	143.052
1QVR	141	81	313	77.1418	184.053	134.466
3CF3	378	80	262	141.126	90.5125	57.3509
1BXN	291	372	329	149.29	76.1641	121.361
3CF3	328	188	287	102.195	331.235	269.29
3GL1	314	232	335	105.3	11.1281	297.754
1U6G	315	327	320	151.729	99.4017	84.3584
3H84	67	197	272	85.3601	97.3679	227.739
3QM1	325	51	178	45.2156	188.621	183.767
1QVR	317	209	206	119.416	183.83	23.1636
1BXN	75	64	297	128.188	285.146	241.342
1S3X	335	111	197	46.1265	299.335	67.9383
3QM1	277	408	296	27.0325	276.828	207.401
1U6G	92	468	252	111.412	135.309	294.945
4CR2	199	201	328	130.942	101.772	298.397

## Sheet: Figure 2d
The performance of different weak labels and real mask
Label Type		Localization										Classification
		RR	TP	FP	FN	MH	AD	Recall	Precision	Miss rate	F1 Score	1s3x	3qm1	3gl1	3h84	2cg9	3d2f	1u6g	3cf3	1bxn	1qvr	4cr2	5mrc	fiducial	mean F1
RealMask		1609	1479	70	86	59	1.473	0.941	0.919	0.055	0.93	0.392	0.522	0.577	0.813	0.797	0.826	0.791	0.959	0.993	0.95	0.974	0.992	1	0.814
TBall	SizeBased	1510	1441	42	124	26	1.159	0.917	0.954	0.083	0.935	0.368	0.536	0.604	0.826	0.84	0.893	0.815	0.989	0.993	0.992	1	1	1	0.835
	Constant=7	1510	1447	43	118	19	1.148	0.921	0.958	0.075	0.939	0.411	0.443	0.597	0.875	0.81	0.885	0.811	0.982	0.996	0.988	1	1	1	0.831
	Constant=9	1508	1446	41	119	18	1.218	0.92	0.959	0.08	0.939	0.448	0.54	0.637	0.828	0.812	0.886	0.819	0.968	0.993	0.984	1	0.996	1	0.839
Cubic	SizeBased	1473	1421	33	144	19	1.224	0.905	0.965	0.095	0.934	0.325	0.528	0.6	0.848	0.757	0.867	0.774	0.968	0.981	0.969	0.996	0.996	1	0.816
	Constant=7	1573	1466	82	99	24	1.127	0.933	0.932	0.067	0.933	0.464	0.553	0.585	0.829	0.831	0.875	0.827	0.986	0.996	0.96	1	1	1	0.839
	Constant=9	1543	1438	71	127	31	1.219	0.915	0.932	0.085	0.924	0.347	0.472	0.477	0.821	0.77	0.852	0.815	0.996	1	0.984	0.996	0.996	1	0.81
Ball	SizeBased	1497	1434	43	131	18	1.172	0.913	0.958	0.087	0.935	0.458	0.505	0.615	0.747	0.774	0.813	0.807	0.964	0.989	0.972	1	1	1	0.819
	Constant=7	1284	1202	73	363	9	1.192	0.765	0.936	0.235	0.842	0.472	0.456	0.609	0.827	0.81	0.828	0.8	0.971	0.993	0.965	0	0	1	0.672
	Constant=9	1474	1418	43	147	11	1.214	0.903	0.962	0.097	0.931	0.358	0.533	0.632	0.882	0.805	0.869	0.801	0.989	1	0.984	1	0.996	1	0.835

## Sheet: Figure 2e
Methods	1s3x	3qm1	3gl1	3h84	2cg9	3d2f	1u6g	3cf3	1bxn	1qvr	4cr2	5mrc	fiducial	mean F1
URFinder	0	0.423	0.453	0.6	0.542	0.672	0.673	0.867	0.967	0.86	0.926	0.954	0.429	0.644
DeepFinder	0.402	0.481	0.517	0.701	0.716	0.766	0.737	0.964	0.989	0.953	0.974	0.996	1	0.784
U-CLSTM	0.277	0.415	0.389	0.561	0.511	0.651	0.566	0.946	0.989	0.903	0.991	1	1	0.708
MC DS Net	0.316	0.487	0.603	0.783	0.782	0.791	0.797	0.956	0.985	0.934	0.979	1	1	0.801
YOPO	0.203	0.148	0.471	0.601	0.626	0.627	0.613	0.884	0.938	0.92	0.983	0.966	0.952	0.687
CFN	0.25	0.511	0.613	0.768	0.714	0.761	0.731	0.971	0.996	0.969	0.996	1	1	0.791
TM_F	0.04	0.189	0.2	0.282	0.308	0.439	0.129	0.592	0.962	0.513	0.827	0.857	0.9	0.479846
TM	0.054	0.197	0.266	0.302	0.345	0.452	0.133	0.615	0.966	0.545	0.95	0.857	0.9	0.506308
TBall7	0.42	0.454	0.613	0.874	0.807	0.884	0.81	0.982	0.996	0.992	1	1	1	0.833

## Sheet: Figure 2f
Methods	Training stage	Inference stage	Hardware			mean F1-score
URFinder	300h	2h6m	Nvidia Quodro RTX 8000 GPU (2)			0.644
DeepFinder	50h	20m	Nvidia M40 (1)			0.784
U-CLSTM	120h	15m	Nvidia Quodro RTX-5000 GPU (1)			0.708
MC DS Net	22h	5m	Nvidia GeForce RTX 3090 GPU (1)			0.801
YOPO	8h	40m	Nvidia GeForce Titan X GPU (1)			0.678
CFN	96h	-	Nvidia GeForce RTX 3090 GPU (2)			0.791
TM-F/TM GPU	N/A	4h26m	Nvidia GeForce GTX 1080Ti (1)			0.506
DeepETPicker	17h	28s	Nvidia GeForce GTX 2080Ti (1)			0.833

## Sheet: Figure 2g
Influence of training tomogram number on picking performance: SHREC2020 dataset, DeepETPicker vs DeepFinder
Training Tomo number	DeepETPicker					DeepFinder
	Tiny	Small	Medium	Large	Mean F1	Tiny	Small	Medium	Large	Mean F1
1	0.578	0.761	0.963	0.994	0.804583
2	0.672	0.829	0.975	0.994	0.85375	0.373	0.525	0.872	0.984	0.65025
3	0.726	0.867	0.978	0.998	0.881333	0.532	0.724	0.94	0.992	0.774667
4	0.748	0.894	0.987	0.995	0.897583
5	0.77	0.911	0.984	0.996	0.908167	0.658	0.856	0.969	0.992	0.857417
6	0.803	0.927	0.991	0.999	0.924
7	0.803	0.931	0.994	0.999	0.926083
8	0.802	0.941	0.992	0.995	0.928	0.69	0.856	0.983	0.995	0.869417

## Sheet: Figure 2h
SHREC2021 addGaussian noise Note：DA, DeDup, Pad_size=18, TBall9, train0to2
SNR range	Std	Localization										Classification
		RR	TP	FP	FN	MH	AD	Recall	Precision	Miss rate	F1 Score	1s3x	3qm1	3gl1	3h84	2cg9	3d2f	1u6g	3cf3	1bxn	1qvr	4cr2	5mrc	fiducial	mean F1
0.127-0.587	0	1461	1418	35	147	3	1.342	0.903	0.971	0.097	0.935	0.315	0.531	0.541	0.751	0.714	0.775	0.713	0.957	0.993	0.961	1	1	1	0.788
0.116-0.535	0.3	1424	1400	22	165	1	1.302	0.891	0.983	0.109	0.935	0.303	0.486	0.522	0.721	0.726	0.781	0.744	0.961	0.993	0.964	1	1	1	0.785
0.101-0.463	0.5	1407	1387	17	178	2	1.335	0.883	0.986	0.117	0.931	0.314	0.495	0.468	0.751	0.736	0.749	0.697	0.94	0.985	0.952	0.996	1	1	0.776
0.077-0.348	0.8	1458	1420	32	145	3	1.341	0.904	0.974	0.096	0.938	0.33	0.493	0.523	0.722	0.679	0.744	0.664	0.947	0.978	0.964	1	1	1	0.773
0.056-0.254	1.1	1381	1363	12	202	3	1.463	0.868	0.987	0.132	0.923	0.195	0.376	0.473	0.596	0.667	0.713	0.691	0.938	0.993	0.947	1	1	1	0.737
0.039-0.171	1.5	1241	1223	13	342	2	1.43	0.778	0.985	0.222	0.87	0.136	0.348	0.373	0.459	0.655	0.73	0.513	0.922	0.982	0.919	1	1	1	0.695
0.026-0.110	2	1148	1129	9	436	8	1.648	0.719	0.983	0.281	0.83	0.015	0.309	0.356	0.216	0.361	0.565	0.286	0.828	0.897	0.878	0.978	0.996	0	0.514
	2.5	1032	1018	11	547	2	1.566	0.648	0.986	0.352	0.782	0.014	0.047	0.253	0.205	0.256	0.502	0.403	0.826	0.931	0.738	0.987	1	1	0.551
0.013-0.054	3	725	709	8	856	5	1.465	0.451	0.978	0.549	0.618	0	0	0.03	0.013	0.083	0.19	0.168	0.669	0.836	0.542	0.965	1	1	0.423
0.005-0.021	5	487	455	25	1110	2	1.568	0.29	0.934	0.71	0.442	0	0	0	0	0	0.028	0.027	0.577	0.967	0.045	0.745	0.976	1	0.336

## Sheet: Figure 2i
SHREC2021 annotation bias: shift from center Note：DA, DeDup, Pad_size=18, TBall9, train0to2
shift from center	1s3x	3qm1	3gl1	3h84	2cg9	3d2f	1u6g	3cf3	1bxn	1qvr	4cr2	5mrc	fiducial	mean F1
0	0.315	0.531	0.541	0.751	0.714	0.775	0.713	0.957	0.993	0.961	1	1	1	0.788538
0.5r	0.29	0.502	0.564	0.714	0.685	0.738	0.664	0.953	0.993	0.946	1	0.992	1	0.772385
0.7r	0.262	0.437	0.531	0.615	0.669	0.733	0.711	0.902	0.971	0.921	0.991	0.979	1	0.747846

## Sheet: Figure 3a
Tomogram: EMPIAR-10045_IOS005
DeepETPicker vs DeepFinder									DeepETPicker vs crYOLO									DeepETPicker vs TM
DeepETPicker  DeepFinder			DeepETPicker - DeepFinder			DeepFinder - DeepETpicker			DeepETPicker  crYOLO			DeepETPicker - crYOLO			crYOLO - DeepETpicker			DeepETPicker  TM			DeepETPicker - TM			TM - DeepETpicker
x	y	z	x	y	z	x	y	z	x	y	z	x	y	z	x	y	z	x	y	z	x	y	z	x	y	z
59	589	31	66	430	34	828	598	45	46	626	29	59	589	31	693	688	14	59	589	31	784	153	34	694	690	26
46	626	29	856	27	37	860	620	46	91	715	28	93	515	33	869	746	16	46	626	29	230	915	38	702	710	45
91	715	28	784	153	34	62	211	4	108	675	31	808	689	39	823	599	38	91	715	28	946	40	39	756	695	40
108	675	31	230	915	38	536	258	88	134	517	36	412	20	36	834	598	59	108	675	31	831	77	45	769	726	48
134	517	36	946	40	39	446	514	99	118	741	33	43	686	36	863	627	50	134	517	36	815	222	53	34	357	110
93	515	33	258	341	39	714	916	114	92	809	32	183	705	37	910	715	46	93	515	33	735	301	58	469	496	97
118	741	33	52	715	43	72	146	4	72	842	31	365	96	38	881	281	48	118	741	33	924	395	57	250	764	40
92	809	32	845	251	49	85	102	5	98	421	36	856	27	37	445	352	50	92	809	32	30	640	58	829	827	48
72	842	31	881	191	50	521	916	109	66	430	34	388	124	41	762	729	54	72	842	31	531	878	62	530	431	90
98	421	36	771	32	54	44	312	6	159	625	35	704	127	39	879	760	52	98	421	36	771	31	74	659	112	65
159	625	35	119	889	57	619	820	111	138	886	37	411	209	40	750	672	54	66	430	34	947	554	75	832	803	34
808	689	39	939	294	55	43	329	5	26	652	33	784	153	34	705	715	54	159	625	35	525	429	78	235	855	107
138	886	37	30	640	58	101	6	44	99	883	37	923	140	41	894	63	54	808	689	39	248	911	78	300	31	37
412	20	36	936	328	58	29	452	4	120	316	38	284	325	44	911	703	55	138	886	37	204	172	78	860	747	44
26	652	33	680	81	62	803	778	5	107	363	36	230	915	38	880	194	62	412	20	36	448	417	83	870	734	31
99	883	37	845	361	62	375	117	104	167	471	39	946	40	39	866	238	60	26	652	33	335	262	92	549	762	61
120	316	38	720	147	62	336	263	121	163	828	38	258	341	39	751	702	57	99	883	37	393	724	95	115	663	106
107	363	36	855	283	59	549	321	94	415	102	38	892	54	43	819	193	62	120	316	38	179	559	93	814	643	64
167	471	39	880	376	59	443	228	98	82	351	38	911	95	45	865	164	60	107	363	36	672	914	110	818	225	69
43	686	36	281	908	63	703	706	49	195	616	40	52	715	43	794	105	63	167	471	39	351	77	112	936	869	112
183	705	37	657	23	65	82	72	140	206	819	39	63	776	45	868	758	64	43	686	36	221	453	110	846	841	53
163	828	38	769	356	63	13	389	30	490	130	41	831	77	45	803	555	65	183	705	37	224	609	109	438	828	114
365	96	38	531	878	62	13	555	4	127	279	40	863	76	46	838	831	66	163	828	38				884	760	53
415	102	38	699	274	64	200	558	117	215	514	42	450	341	46	894	339	65	365	96	38				335	263	118
82	351	38	112	850	63	192	176	57	439	152	40	889	143	46	881	381	70	415	102	38				861	824	25
195	616	40	693	195	63	741	668	54	429	188	40	826	39	49	677	91	68	82	351	38				399	724	106
388	124	41	894	633	67	103	609	112	190	411	43	884	269	50	838	367	73	195	616	40				866	812	41
704	127	39	766	403	69	772	919	112	208	552	44	707	739	50	847	730	73	856	27	37				445	423	94
206	819	39	710	784	71	688	755	50	207	778	41	911	180	48	807	454	78	388	124	41				732	302	72
490	130	41	560	133	72	241	499	118	518	231	42	863	158	49	864	484	77	704	127	39				836	791	25
411	209	40	622	247	70	7	131	4	376	235	44	881	191	50	723	423	79	206	819	39				64	95	125
127	279	40	676	469	72	532	289	88	273	658	45	865	228	52	532	267	82	490	130	41				60	167	121
215	514	42	601	340	74	146	609	144	373	265	45	787	385	54	836	542	82	411	209	40				917	721	56
439	152	40	632	343	71	561	917	106	529	296	43	818	183	54	750	525	82	127	279	40				811	454	78
429	188	40	553	366	74	28	123	89	465	245	44	751	386	51	470	48	85	215	514	42				801	724	25
190	411	43	823	687	76	33	700	4	354	341	45	897	399	54	457	19	86	439	152	40				827	598	45
208	552	44	538	258	75	330	297	99	312	575	45	19	597	54	532	222	85	429	188	40				98	786	102
207	778	41	792	514	73	395	720	114	259	790	44	802	100	55	587	657	88	190	411	43				827	84	59
923	140	41	548	319	76	390	486	100	415	326	44	735	301	58	528	440	88	208	552	44				102	609	106
518	231	42	903	613	76	761	728	61	371	389	44	893	331	56	430	600	90	207	778	41				65	129	126
376	235	44	29	16	75	247	797	114	329	393	46	931	425	56	561	686	96	923	140	41				746	725	25
273	658	45	771	31	74	58	589	145	298	684	44	119	889	57	373	309	96	518	231	42				853	777	26
373	265	45	752	60	74	148	558	109	571	355	47	924	395	57	400	642	98	376	235	44				50	247	114
529	296	43	939	376	74	805	688	55	283	738	47	731	79	58	104	613	107	273	658	45				99	80	126
284	325	44	584	682	73	534	477	94	416	418	46	751	199	60	135	643	105	373	265	45				871	752	60
465	245	44	424	840	73	21	602	4	283	851	48	939	294	55	227	731	105	529	296	43				560	752	56
354	341	45	532	478	80	31	663	4	852	132	47	913	356	57	125	701	109	284	325	44				69	634	107
312	575	45	871	646	81	159	890	144	845	251	49	904	475	59	96	789	107	465	245	44				861	623	45
259	790	44	248	911	78	65	174	4	375	577	48	30	640	58	341	264	120	354	341	45				136	636	105
415	326	44	249	97	79	280	397	110	530	366	49	885	672	58	53	164	120	312	575	45				69	884	35
371	389	44	204	172	78	15	534	5	421	598	50	936	328	58				259	790	44				787	742	25
329	393	46	836	645	83	30	496	3	406	759	50	862	655	56				415	326	44				128	702	109
298	684	44	475	671	84	94	347	91	803	248	50	702	23	61				258	341	39				250	802	112
892	54	43	448	417	83	656	181	40	460	382	50	680	81	62				371	389	44				760	742	25
911	95	45	393	487	87	281	661	116	469	431	50	845	361	62				329	393	46				928	402	70
571	355	47	573	600	84	887	751	45	378	721	51	855	283	59				298	684	44				903	695	55
283	738	47	409	214	85	898	655	98	860	104	49	880	376	59				892	54	43				72	698	86
63	776	45	442	229	85	120	102	5	605	405	50	281	908	63				911	95	45				783	260	82
831	77	45	428	555	86	944	252	70	480	473	50	657	23	65				571	355	47				751	705	58
863	76	46	444	515	86	701	275	76	438	745	53	688	121	63				52	715	43				691	760	47
450	341	46	890	717	86	37	385	18	814	143	51	531	878	62				283	738	47				45	496	98
416	418	46	378	119	87	10	62	4	350	876	53	673	224	65				63	776	45				904	659	98
283	851	48	222	493	91	943	813	78	788	302	53	112	850	63				863	76	46				60	886	78
852	132	47	253	499	89	458	916	125	476	578	53	620	51	65				450	341	46				750	312	43
889	143	46	294	569	86	309	916	10	408	796	53	800	543	67				416	418	46				37	402	107
375	577	48	233	576	92	88	252	145	821	371	54	894	633	67				283	851	48				874	754	25
530	366	49	444	683	88	67	317	5	593	454	55	658	330	68				852	132	47				699	653	51
421	598	50	127	892	92	111	404	145	527	565	54	579	48	70				889	143	46				725	760	116
406	759	50	345	700	93	8	692	4	815	222	53	728	416	68				845	251	49				586	310	95
826	39	49	637	786	92	97	381	130	932	223	54	863	472	68				375	577	48				927	469	69
803	248	50	335	262	92	330	566	100	920	271	53	884	497	70				530	366	49				782	153	48
460	382	50	422	743	95	105	11	110	779	452	56	912	502	68				421	598	50				67	44	126
469	431	50	275	331	93	190	121	63	544	594	55	832	597	72				406	759	50				234	727	103
378	721	51	331	660	92	577	605	102	423	840	57	929	659	72				826	39	49				51	862	26
860	104	49	393	724	95	21	645	145	771	32	54	698	444	70				803	248	50				26	308	112
884	269	50	630	731	93	106	884	144	752	59	57	894	572	73				460	382	50				328	206	102
605	405	50	942	809	91	65	886	55	782	202	55	757	517	73				469	431	50				754	170	50
480	473	50	179	559	93	561	135	85	899	221	52	834	531	73				378	721	51				36	77	126
707	739	50	61	603	93	9	605	144	870	349	55	601	340	74				860	104	49				668	762	84
911	180	48	151	557	97	861	694	103	586	542	55	632	343	71				884	269	50				122	87	122
438	745	53	190	610	97	118	24	143	517	646	55	561	21	74				605	405	50				115	759	107
814	143	51	282	777	100	11	843	135	867	414	55	538	258	75				480	473	50				48	749	85
863	158	49	165	600	100	193	585	121	760	425	57	586	366	74				707	739	50				841	583	48
350	876	53	72	463	99	10	27	27	793	427	57	928	599	74				911	180	48				102	887	86
788	302	53	116	375	102	568	237	105	611	572	56	843	717	76				438	745	53				703	854	72
476	578	53	153	743	102	132	35	24	753	126	58	534	211	76				814	143	51				51	868	83
408	796	53	143	667	103	98	806	145	776	143	56	29	16	75				863	158	49				62	801	88
865	228	52	312	869	97	197	814	127	797	483	61	771	31	74				350	876	53				881	801	101
821	371	54	244	141	107	11	253	144	823	277	57	752	60	74				788	302	53				810	706	110
787	385	54	407	863	104	701	855	76	761	285	59	939	376	74				476	578	53				312	538	96
593	454	55	76	888	102	904	691	55	834	319	58	531	386	78				408	796	53				929	837	85
527	565	54	69	350	108	39	854	4	760	324	59	560	490	77				881	191	50				704	755	55
818	183	54	260	882	105	10	559	144	829	465	58	513	778	73				865	228	52				90	846	79
815	222	53	224	609	109	5	749	144	657	618	63	424	840	73				821	371	54				72	212	119
932	223	54	419	743	109	5	311	4	585	680	60	467	36	82				787	385	54				724	778	55
920	271	53	128	805	110	69	247	4	57	658	59	525	429	78				593	454	55				764	672	54
751	386	51	893	843	110	455	10	90	534	713	63	939	635	79				527	565	54				25	823	26
897	399	54	154	64	117	7	477	4	504	812	65	871	646	81				818	183	54				254	514	100
779	452	56	107	111	120	127	799	145	758	235	61	248	911	78				932	223	54				789	509	96
544	594	55	233	912	118	157	742	27	658	584	64	249	97	79				920	271	53				737	706	25
423	840	57	113	27	124	42	469	18	515	777	61	204	172	78				751	386	51				463	904	111
752	59	57				280	646	128	848	502	64	474	197	83				897	399	54				936	83	53
782	202	55				87	409	58	607	742	66	501	208	82				779	452	56				637	311	48
899	221	52				307	534	104	728	109	61	746	591	78				544	594	55				936	696	53
870	349	55				93	6	4	748	657	70	836	645	83				423	840	57				38	40	122
586	542	55				50	241	4	583	726	65	64	728	79				771	32	54				563	94	96
19	597	54				100	137	142	564	801	68	463	604	85				752	59	57				847	804	60
517	646	55				5	163	4	720	147	62	480	646	83				782	202	55				606	620	107
802	100	55				153	19	5	722	216	62	475	671	84				899	221	52				679	715	82
735	301	58				37	789	4	899	428	64	457	107	83				870	349	55				880	800	117
893	331	56				91	722	144	671	664	68	841	746	88				586	542	55				47	837	68
867	414	55				109	160	4	625	713	67	415	25	86				19	597	54				37	820	77
760	425	57				691	195	75	601	829	68	422	106	85				517	646	55				181	557	105
793	427	57				9	9	145	769	356	63	379	304	86				802	100	55				41	48	28
931	425	56				112	659	112	728	364	66	393	487	87				893	331	56				37	634	68
611	572	56				119	600	145	813	396	65	590	645	84				867	414	55				707	451	95
753	126	58				165	26	22	623	171	67	782	689	86				760	425	57				567	685	113
776	143	56				175	156	37	699	274	64	883	747	86				793	427	57				838	416	46
924	395	57				80	766	145	882	452	63	436	590	87				931	425	56				157	747	33
797	483	61				239	65	119	925	566	67	903	688	85				611	572	56				56	771	87
731	79	58				195	118	44	684	701	69	376	227	85				119	889	57				867	773	41
751	199	60				196	459	124	611	91	67	444	515	86				753	126	58				86	820	101
823	277	57				60	448	144	657	156	66	890	717	86				776	143	56				538	290	86
761	285	59				14	809	145	693	195	63	367	367	89				797	483	61				798	93	44
834	319	58				65	395	4	767	579	69	565	676	88				731	79	58				382	849	124
760	324	59				106	9	4	807	580	67	370	26	89				751	199	60				187	904	53
913	356	57				12	824	4	627	128	68	331	356	90				823	277	57				753	621	47
829	465	58				658	399	97	674	263	68	253	499	89				761	285	59				85	836	105
657	618	63				62	716	145	809	346	63	294	569	86				939	294	55				734	492	82
585	680	60				82	881	3	766	403	69	760	735	88				834	319	58				91	813	49
904	475	59				89	8	145	93	811	67	375	443	91				760	324	59				545	364	105
57	658	59				58	824	5	667	831	71	354	486	91				913	356	57				884	557	52
885	672	58				42	578	145	631	216	70	405	630	90				829	465	58				508	719	101
534	713	63				161	611	119	851	436	69	496	686	93				657	618	63				800	572	55
504	812	65				105	652	145	925	535	70	127	892	92				585	680	60				722	26	35
758	235	61				36	849	88	783	717	73	346	216	92				904	475	59				37	41	92
658	584	64				440	186	104	673	727	70	365	603	92				57	658	59				33	141	126
862	655	56				25	812	82	710	784	71	929	729	93				885	672	58				452	381	108
515	777	61				7	201	144	672	371	70	476	733	92				534	713	63				533	292	101
702	23	61				137	773	119	679	414	70	308	228	95				504	812	65				731	786	126
848	502	64				601	336	88	666	804	70	335	262	92				758	235	61				875	760	117
607	742	66				10	566	39	931	838	70	182	513	94				936	328	58				297	478	107
728	109	61				22	729	5	602	197	71	695	744	94				658	584	64				439	239	112
748	657	70				100	264	142	638	289	71	314	167	96				862	655	56				494	447	111
583	726	65				890	720	100	618	433	73	275	331	93				515	777	61				237	830	126
564	801	68				56	243	144	740	448	72	331	660	92				702	23	61				341	784	120
722	216	62				25	873	108	873	596	70	936	768	93				848	502	64				763	607	48
899	428	64				101	46	5	570	85	71	342	152	96				607	742	66				763	94	55
671	664	68				40	813	145	628	375	71	238	696	96				680	81	62				547	637	109
625	713	67				409	864	120	702	498	72	630	731	93				728	109	61				674	504	105
601	829	68				143	60	50	754	765	74	514	733	94				845	361	62				913	33	84
688	121	63				111	249	37	560	133	72	346	779	95				748	657	70				51	711	104
728	364	66				96	540	145	534	172	74	942	809	91				583	726	65				329	296	107
813	396	65				147	322	4	567	207	74	249	370	97				564	801	68				254	902	69
623	171	67				843	357	82	622	247	70	179	559	93				720	147	62				56	861	43
673	224	65				146	656	145	676	469	72	61	603	93				722	216	62				632	335	102
882	452	63				43	829	4	722	839	74	847	799	95				855	283	59				38	687	58
925	566	67				102	23	4	592	300	73	149	299	101				880	376	59				628	762	125
684	701	69				56	888	146	553	366	74	178	342	100				899	428	64				814	733	115
620	51	65				11	754	4	647	455	74	151	557	97				671	664	68				701	414	48
611	91	67				175	413	122	610	503	75	365	747	97				625	713	67				461	734	115
657	156	66				122	868	146	823	687	76	282	777	100				601	829	68				533	492	107
800	543	67				5	579	144	789	746	75	165	600	100				281	908	63				866	236	75
767	579	69				323	919	48	577	240	74	910	804	96				657	23	65				444	637	108
807	580	67				55	646	145	564	280	75	848	829	98				688	121	63				216	903	73
627	128	68				230	749	109	792	514	73	848	897	102				769	356	63				852	28	84
674	263	68				31	357	112	789	779	78	90	429	101				728	364	66				25	876	32
658	330	68				12	366	3	536	68	77	197	776	101				813	396	65				54	787	80
809	346	63				49	540	145	578	399	75	677	849	104				623	171	67				525	809	122
93	811	67				28	627	4	652	518	76	447	780	100				673	224	65				887	132	68
667	831	71				59	503	144	728	538	75	792	848	106				699	274	64				918	271	79
579	48	70				8	433	3	855	553	74	116	851	98				882	452	63				685	883	82
631	216	70				90	393	77	776	556	77	312	869	97				925	566	67				852	74	72
728	416	68				30	406	61	830	569	77	583	877	104				684	701	69				104	580	120
851	436	69				30	416	85	685	898	77	188	210	104				112	850	63				828	25	104
863	472	68				75	707	146	522	29	77	238	749	99				620	51	65				80	823	85
925	535	70				196	374	127	548	319	76	646	892	106				611	91	67				69	43	107
783	717	73				13	781	4	568	451	78	928	891	107				657	156	66				639	701	111
673	727	70				159	804	124	612	463	77	876	912	106				693	195	63				47	676	102
672	371	70				87	743	145	649	552	77	220	121	108				800	543	67				51	765	74
679	414	70				54	750	3	903	613	76	244	141	107				767	579	69				44	845	82
884	497	70				75	348	145	514	117	76	76	888	102				807	580	67				445	762	62
912	502	68				288	18	37	479	235	79	747	894	106				894	633	67				107	883	104
832	597	72				751	169	37	690	580	77	808	907	108				627	128	68				92	78	103
929	659	72				24	286	144	501	172	78	221	91	110				674	263	68				533	887	72
666	804	70				533	138	147	502	294	82	198	141	109				658	330	68				324	195	117
931	838	70				146	812	144	611	538	79	260	882	105				809	346	63				714	545	95
602	197	71				66	696	88	947	554	75	294	890	110				766	403	69				272	703	119
638	289	71				127	580	145	784	599	81	602	912	107				93	811	67				25	494	125
618	433	73				227	880	109	715	609	80	672	914	110				667	831	71				418	862	126
698	444	70				123	188	135	584	682	73	219	33	112				579	48	70				488	863	63
740	448	72				750	621	49	465	290	81	207	178	111				631	216	70				251	619	116
873	596	70				52	733	145	498	361	80	703	885	106				728	416	68				492	624	107
570	85	71				121	882	123	502	448	81	385	912	107				851	436	69				293	192	93
628	375	71				7	431	42	532	478	80	90	282	111				863	472	68				653	45	94
702	498	72				39	811	50	561	566	81	351	77	112				925	535	70				656	184	48
894	572	73				488	842	147	622	591	81	340	152	109				783	717	73				54	183	115
754	765	74				935	861	111	615	620	81	312	166	109				673	727	70				456	373	68
534	172	74				34	417	2	759	625	82	309	228	109				710	784	71				663	584	112
567	207	74							481	73	81	247	369	112				672	371	70				913	793	90
757	517	73							431	277	82	221	453	110				679	414	70				41	684	83
834	531	73							496	505	80	224	609	109				884	497	70				240	98	58
722	839	74							810	613	82	157	865	111				912	502	68				284	254	120
592	300	73							465	168	82	31	183	118				832	597	72				181	298	126
647	455	74							435	318	82	107	111	120				929	659	72				285	335	119
610	503	75							499	536	83	233	912	118				666	804	70				34	807	64
789	746	75							517	589	83							931	838	70				916	740	107
561	21	74							852	610	82							602	197	71				244	105	40
577	240	74							785	657	83							638	289	71				422	631	126
564	280	75							774	898	84							618	433	73				761	25	125
586	366	74							442	75	82							698	444	70				251	281	121
928	599	74							439	187	82							740	448	72				847	544	78
789	779	78							460	377	82							873	596	70				819	268	78
536	68	77							538	545	83							570	85	71				655	402	103
578	399	75							678	615	84							628	375	71				589	213	40
652	518	76							535	634	84							702	498	72				25	772	75
728	538	75							608	678	85							894	572	73				378	184	110
855	553	74							860	772	85							754	765	74				935	33	36
776	556	77							428	364	84							560	133	72				369	571	101
830	569	77							420	454	84							534	172	74				100	865	81
843	717	76							636	659	84							567	207	74				62	639	124
685	898	77							406	70	86							622	247	70				570	62	103
522	29	77							439	145	84							676	469	72				584	85	37
534	211	76							383	171	86							757	517	73				666	67	38
568	451	78							448	417	83							834	531	73				443	657	121
612	463	77							573	600	84							722	839	74				870	744	115
649	552	77							438	624	85							592	300	73				467	884	65
514	117	76							719	643	86							601	340	74				558	585	57
479	235	79							356	189	88							632	343	71				265	904	109
690	580	77							409	214	85							553	366	74				535	531	102
501	172	78							442	229	85							647	455	74				157	319	115
502	294	82							405	339	86							610	503	75				933	863	25
531	386	78							428	555	86							823	687	76				30	79	88
560	490	77							503	620	86							789	746	75				386	292	92
611	538	79							656	693	87							561	21	74				73	895	56
947	554	75							865	694	85							577	240	74				389	769	96
784	599	81							292	395	89							538	258	75				121	898	115
715	609	80							413	408	86							564	280	75				826	505	103
513	778	73							333	567	87							586	366	74				746	193	77
467	36	82							47	576	88							792	514	73				360	273	111
465	290	81							335	633	88							928	599	74				732	646	47
498	361	80							896	901	87							789	779	78				766	363	91
525	429	78							378	119	87							536	68	77				887	253	89
502	448	81							369	262	89							578	399	75				897	461	56
561	566	81							397	379	88							652	518	76				395	566	117
622	591	81							257	467	89							728	538	75				867	318	78
615	620	81							304	472	89							855	553	74				40	707	71
759	625	82							207	565	91							776	556	77				439	66	109
481	73	81							718	706	91							830	569	77				873	378	89
431	277	82							811	715	90							843	717	76				168	610	118
496	505	80							252	314	91							685	898	77				611	558	101
810	613	82							347	428	92							522	29	77				596	661	112
939	635	79							222	493	91							534	211	76				463	567	110
465	168	82							389	520	90							548	319	76				913	572	53
474	197	83							406	579	90							568	451	78				284	506	114
501	208	82							303	317	91							612	463	77				93	871	66
435	318	82							298	511	89							649	552	77				61	877	51
499	536	83							120	523	91							903	613	76				759	561	99
517	589	83							228	542	90							514	117	76				422	442	103
746	591	78							88	547	92							479	235	79				680	904	103
852	610	82							390	551	89							690	580	77				526	832	101
785	657	83							233	576	92							29	16	75				587	414	95
64	728	79							533	683	90							752	60	74				181	903	75
774	898	84							652	756	90							501	172	78				279	649	124
442	75	82							607	778	91							502	294	82				25	534	119
439	187	82							288	204	93							939	376	74				29	651	79
460	377	82							348	534	93							531	386	78				749	633	103
538	545	83							265	550	91							560	490	77				171	519	126
463	604	85							444	683	88							611	538	79				523	753	97
678	615	84							598	713	91							784	599	81				661	122	93
535	634	84							734	754	91							715	609	80				46	655	113
480	646	83							275	592	93							584	682	73				281	821	89
608	678	85							261	620	94							513	778	73				781	782	25
860	772	85							287	663	93							424	840	73				565	176	88
457	107	83							383	666	92							467	36	82				755	405	92
428	364	84							345	700	93							465	290	81				883	274	80
420	454	84							637	786	92							498	361	80				585	877	69
636	659	84							300	117	93							502	448	81				442	149	66
841	746	88							301	264	94							532	478	80				53	747	104
415	25	86							54	548	91							561	566	81				645	245	95
406	70	86							283	701	94							622	591	81				533	174	99
422	106	85							564	731	94							615	620	81				254	904	29
439	145	84							422	743	95							759	625	82				291	680	112
383	171	86							819	767	93							481	73	81				156	899	114
379	304	86							349	75	96							431	277	82				39	903	34
438	624	85							258	274	95							496	505	80				192	179	60
719	643	86							296	423	94							810	613	82				37	723	68
590	645	84							203	421	95							939	635	79				34	840	101
782	689	86							253	433	95							871	646	81				874	648	102
883	747	86							169	451	99							249	97	79				754	735	69
356	189	88							222	454	94							465	168	82				192	163	42
405	339	86							224	610	95							474	197	83				825	796	56
436	590	87							312	723	95							501	208	82				356	306	121
503	620	86							594	751	94							435	318	82				415	828	101
903	688	85							522	770	95							499	536	83				353	273	125
656	693	87							684	787	98							517	589	83				650	174	38
865	694	85							746	797	94							746	591	78				755	355	43
376	227	85							774	823	94							852	610	82				53	624	121
292	395	89							276	242	99							836	645	83				46	235	94
413	408	86							393	724	95							785	657	83				848	857	123
333	567	87							555	769	95							64	728	79				905	703	28
47	576	88							384	782	96							774	898	84				36	340	111
335	633	88							808	804	96							442	75	82				363	762	119
896	901	87							310	64	102							439	187	82				813	360	88
369	262	89							246	655	95							460	377	82				640	231	47
367	367	89							482	766	97							538	545	83				849	608	104
397	379	88							582	811	96							463	604	85				851	171	80
257	467	89							635	855	101							678	615	84				488	131	109
304	472	89							270	155	97							535	634	84				784	189	76
207	565	91							186	241	100							480	646	83				747	208	48
565	676	88							215	269	101							475	671	84				707	642	104
718	706	91							180	373	101							608	678	85				26	894	74
811	715	90							131	433	99							860	772	85				107	210	32
370	26	89							190	610	97							457	107	83				666	290	49
252	314	91							203	680	100							428	364	84				278	35	66
331	356	90							354	807	99							420	454	84				356	525	119
347	428	92							485	814	100							636	659	84				752	866	126
389	520	90							625	819	99							841	746	88				635	392	88
406	579	90							893	842	97							415	25	86				66	93	26
760	735	88							226	218	101							406	70	86				222	903	44
303	317	91							192	294	101							422	106	85				46	839	51
375	443	91							176	649	102							439	145	84				736	704	71
354	486	91							199	725	103							383	171	86				164	490	123
298	511	89							270	739	98							379	304	86				825	291	79
120	523	91							311	796	102							393	487	87				602	25	78
228	542	90							189	805	98							573	600	84				734	25	46
88	547	92							528	815	98							438	624	85				290	755	44
390	551	89							727	819	98							719	643	86				810	232	81
405	630	90							769	860	103							590	645	84				571	226	99
533	683	90							260	93	105							782	689	86				332	693	114
496	686	93							144	400	102							883	747	86				690	620	108
652	756	90							72	463	99							356	189	88				924	690	110
607	778	91							161	709	103							409	214	85				136	637	126
288	204	93							473	844	103							442	229	85				227	630	101
348	534	93							551	851	100							405	339	86				765	141	80
265	550	91							287	853	100							428	555	86				449	140	46
598	713	91							116	375	102							436	590	87				394	705	116
734	754	91							105	576	98							503	620	86				195	589	125
346	216	92							153	743	102							903	688	85				736	669	52
275	592	93							270	825	103							656	693	87				523	628	112
365	603	92							507	866	104							865	694	85				935	786	120
261	620	94							873	874	102							376	227	85				490	587	115
287	663	93							274	26	105							292	395	89				675	651	69
383	666	92							143	667	103							413	408	86				517	797	120
929	729	93							330	837	100							444	515	86				563	746	116
476	733	92							160	830	103							333	567	87				480	750	115
300	117	93							390	840	102							47	576	88				702	751	27
308	228	95							238	65	105							335	633	88				916	866	75
301	264	94							140	261	107							890	717	86				561	381	104
182	513	94							407	863	104							896	901	87				777	640	43
54	548	91							331	884	107							378	119	87				826	756	33
283	701	94							69	350	108							369	262	89				386	493	116
564	731	94							198	847	104							367	367	89				889	729	48
695	744	94							442	879	106							397	379	88				922	32	64
819	767	93							152	204	109							257	467	89				336	141	94
349	75	96							72	314	108							304	472	89				535	327	94
314	167	96							119	329	109							207	565	91				492	678	115
258	274	95							188	44	115							565	676	88				320	564	36
296	423	94							163	163	111							718	706	91				783	818	115
203	421	95							184	884	113							811	715	90				743	261	86
253	433	95							419	743	109							370	26	89				180	413	124
169	451	99							385	782	108							252	314	91				797	604	54
222	454	94							128	805	110							331	356	90				783	120	37
224	610	95							893	843	110							347	428	92				243	815	126
312	723	95							154	115	121							222	493	91				280	745	119
594	751	94							123	148	117							253	499	89				49	669	86
936	768	93							98	195	113							389	520	90				27	451	61
522	770	95							154	64	117							294	569	86				145	225	52
684	787	98							152	15	123							406	579	90				750	831	126
746	797	94							89	169	119							760	735	88				200	902	104
774	823	94							113	27	124							303	317	91				61	697	104
342	152	96																375	443	91				520	737	118
276	242	99																354	486	91				29	467	33
238	696	96																298	511	89				153	483	112
514	733	94																120	523	91				110	847	126
555	769	95																228	542	90				550	144	94
346	779	95																88	547	92				440	198	107
384	782	96																390	551	89				564	823	120
808	804	96																233	576	92				37	642	105
310	64	102																405	630	90				658	105	37
249	370	97																533	683	90				240	474	121
246	655	95																496	686	93				148	677	125
482	766	97																652	756	90				249	55	123
847	799	95																607	778	91				449	108	109
582	811	96																288	204	93				532	554	77
635	855	101																348	534	93				865	610	58
270	155	97																265	550	91				685	835	116
186	241	100																444	683	88				62	127	99
215	269	101																598	713	91				885	547	97
149	299	101																734	754	91				635	745	116
178	342	100																127	892	92				612	838	126
180	373	101																346	216	92				644	25	37
131	433	99																275	592	93				931	432	33
203	680	100																365	603	92				132	797	126
365	747	97																261	620	94				297	378	94
354	807	99																287	663	93				59	886	121
485	814	100																383	666	92				604	437	98
625	819	99																345	700	93				422	684	124
893	842	97																929	729	93				936	357	29
226	218	101																476	733	92				294	560	106
192	294	101																637	786	92				260	364	124
176	649	102																300	117	93				577	373	45
199	725	103																308	228	95				731	404	87
270	739	98																301	264	94				391	684	96
311	796	102																182	513	94				423	436	55
189	805	98																54	548	91				205	579	115
528	815	98																283	701	94				727	72	42
727	819	98																564	731	94				261	362	93
769	860	103																695	744	94				853	904	126
260	93	105																422	743	95				644	136	36
144	400	102																819	767	93				262	163	125
161	709	103																349	75	96				704	48	43
910	804	96																314	167	96				653	146	85
848	829	98																258	274	95				777	469	98
473	844	103																275	331	93				903	479	93
551	851	100																296	423	94				369	316	106
287	853	100																203	421	95				907	213	81
848	897	102																253	433	95				73	665	126
90	429	101																169	451	99				26	874	113
105	576	98																222	454	94				882	25	121
197	776	101																224	610	95				685	178	89
270	825	103																331	660	92				78	25	124
677	849	104																312	723	95				193	903	125
507	866	104																594	751	94				38	728	28
873	874	102																936	768	93				189	55	30
274	26	105																522	770	95				880	351	37
447	780	100																684	787	98				800	560	44
330	837	100																746	797	94				810	832	82
792	848	106																774	823	94				466	541	114
116	851	98																342	152	96				709	246	87
583	877	104																276	242	99				229	592	102
188	210	104																238	696	96				507	186	101
238	749	99																630	731	93				666	465	105
160	830	103																514	733	94				53	190	28
390	840	102																555	769	95				625	374	102
646	892	106																346	779	95				579	460	72
928	891	107																384	782	96				202	633	43
876	912	106																808	804	96				674	755	63
238	65	105																942	809	91				47	230	125
220	121	108																310	64	102				627	862	116
140	261	107																249	370	97				293	388	114
331	884	107																61	603	93				431	800	125
747	894	106																246	655	95				935	604	101
808	907	108																482	766	97				833	335	88
221	91	110																847	799	95				551	660	118
198	141	109																582	811	96				875	709	107
198	847	104																635	855	101				601	503	97
442	879	106																270	155	97				936	536	103
294	890	110																186	241	100
602	912	107																215	269	101
672	914	110																149	299	101
219	33	112																178	342	100
152	204	109																180	373	101
72	314	108																131	433	99
119	329	109																151	557	97
207	178	111																190	610	97
703	885	106																203	680	100
385	912	107																365	747	97
188	44	115																282	777	100
163	163	111																354	807	99
90	282	111																485	814	100
184	884	113																625	819	99
351	77	112																893	842	97
340	152	109																226	218	101
312	166	109																192	294	101
309	228	109																165	600	100
247	369	112																176	649	102
221	453	110																199	725	103
385	782	108																270	739	98
157	865	111																311	796	102
154	115	121																189	805	98
123	148	117																528	815	98
98	195	113																727	819	98
31	183	118																769	860	103
152	15	123																260	93	105
89	169	119																144	400	102
																		72	463	99
																		161	709	103
																		910	804	96
																		848	829	98
																		473	844	103
																		551	851	100
																		287	853	100
																		848	897	102
																		116	375	102
																		90	429	101
																		105	576	98
																		153	743	102
																		197	776	101
																		270	825	103
																		677	849	104
																		507	866	104
																		873	874	102
																		274	26	105
																		143	667	103
																		447	780	100
																		330	837	100
																		792	848	106
																		116	851	98
																		312	869	97
																		583	877	104
																		188	210	104
																		238	749	99
																		160	830	103
																		390	840	102
																		646	892	106
																		928	891	107
																		876	912	106
																		238	65	105
																		220	121	108
																		244	141	107
																		140	261	107
																		407	863	104
																		331	884	107
																		76	888	102
																		747	894	106
																		808	907	108
																		221	91	110
																		198	141	109
																		69	350	108
																		198	847	104
																		442	879	106
																		260	882	105
																		294	890	110
																		602	912	107
																		219	33	112
																		152	204	109
																		72	314	108
																		119	329	109
																		207	178	111
																		703	885	106
																		385	912	107
																		188	44	115
																		163	163	111
																		90	282	111
																		184	884	113
																		340	152	109
																		312	166	109
																		309	228	109
																		247	369	112
																		419	743	109
																		385	782	108
																		128	805	110
																		893	843	110
																		157	865	111
																		154	115	121
																		123	148	117
																		98	195	113
																		154	64	117
																		31	183	118
																		152	15	123
																		107	111	120
																		233	912	118
																		89	169	119
																		113	27	124

## Sheet: Figure 3b
DeepETPicker		crYOLO		DeepFinder		Template Matching
Recall	Precision	Recall	Precision	Recall	Precision	Recall	Precision
0.0111149	0.804878	0.00842034	0.609756	0.00909397	0.658537	0.0101044	0.731707
0.0114517	0.809524	0.00875716	0.619048	0.00909397	0.642857	0.0104412	0.738095
0.0114517	0.790698	0.00875716	0.604651	0.00943078	0.651163	0.010778	0.744186
0.0117885	0.795455	0.00875716	0.590909	0.0097676	0.659091	0.0111149	0.75
0.0117885	0.777778	0.00909397	0.6	0.0101044	0.666667	0.0114517	0.755556
0.0117885	0.76087	0.00909397	0.586957	0.0104412	0.673913	0.0117885	0.76087
0.0121253	0.765957	0.00943078	0.595745	0.0104412	0.659574	0.0121253	0.765957
0.0121253	0.75	0.0097676	0.604167	0.010778	0.666667	0.0124621	0.770833
0.0124621	0.755102	0.0097676	0.591837	0.010778	0.653061	0.0127989	0.77551
0.0127989	0.76	0.0101044	0.6	0.010778	0.64	0.0131357	0.78
0.0131357	0.764706	0.0101044	0.588235	0.010778	0.627451	0.0134725	0.784314
0.0134725	0.769231	0.0104412	0.596154	0.0111149	0.634615	0.0138094	0.788462
0.0138094	0.773585	0.010778	0.603774	0.0114517	0.641509	0.0141462	0.792453
0.0141462	0.777778	0.0111149	0.611111	0.0114517	0.62963	0.014483	0.796296
0.014483	0.781818	0.0111149	0.6	0.0117885	0.636364	0.0148198	0.8
0.014483	0.767857	0.0111149	0.589286	0.0121253	0.642857	0.0148198	0.785714
0.0148198	0.77193	0.0114517	0.596491	0.0124621	0.649123	0.0151566	0.789474
0.0148198	0.758621	0.0114517	0.586207	0.0124621	0.637931	0.0151566	0.775862
0.0151566	0.762712	0.0117885	0.59322	0.0124621	0.627119	0.0154934	0.779661
0.0154934	0.766667	0.0121253	0.6	0.0127989	0.633333	0.0158303	0.783333
0.0158303	0.770492	0.0124621	0.606557	0.0127989	0.622951	0.0161671	0.786885
0.0161671	0.774194	0.0124621	0.596774	0.0131357	0.629032	0.0161671	0.774194
0.0165039	0.777778	0.0127989	0.603175	0.0134725	0.634921	0.0165039	0.777778
0.0168407	0.78125	0.0127989	0.59375	0.0138094	0.640625	0.0165039	0.765625
0.0171775	0.784615	0.0131357	0.6	0.0141462	0.646154	0.0168407	0.769231
0.0175143	0.787879	0.0131357	0.590909	0.014483	0.651515	0.0168407	0.757576
0.0178511	0.791045	0.0134725	0.597015	0.0148198	0.656716	0.0171775	0.761194
0.0178511	0.779412	0.0138094	0.602941	0.0151566	0.661765	0.0175143	0.764706
0.0181879	0.782609	0.0141462	0.608696	0.0154934	0.666667	0.0178511	0.768116
0.0185248	0.785714	0.014483	0.614286	0.0158303	0.671429	0.0181879	0.771429
0.0188616	0.788732	0.0148198	0.619718	0.0158303	0.661972	0.0181879	0.760563
0.0188616	0.777778	0.0151566	0.625	0.0158303	0.652778	0.0185248	0.763889
0.0191984	0.780822	0.0151566	0.616438	0.0161671	0.657534	0.0188616	0.767123
0.0195352	0.783784	0.0151566	0.608108	0.0161671	0.648649	0.0191984	0.77027
0.019872	0.786667	0.0154934	0.613333	0.0165039	0.653333	0.0191984	0.76
0.019872	0.776316	0.0154934	0.605263	0.0168407	0.657895	0.0191984	0.75
0.0202088	0.779221	0.0158303	0.61039	0.0168407	0.649351	0.0195352	0.753247
0.0205456	0.782051	0.0161671	0.615385	0.0171775	0.653846	0.0195352	0.74359
0.0208825	0.78481	0.0161671	0.607595	0.0175143	0.658228	0.019872	0.746835
0.0212193	0.7875	0.0161671	0.6	0.0178511	0.6625	0.019872	0.7375
0.0215561	0.790123	0.0161671	0.592593	0.0178511	0.654321	0.019872	0.728395
0.0218929	0.792683	0.0161671	0.585366	0.0181879	0.658537	0.0202088	0.731707
0.0222297	0.795181	0.0165039	0.590361	0.0185248	0.662651	0.0202088	0.722892
0.0225665	0.797619	0.0168407	0.595238	0.0185248	0.654762	0.0202088	0.714286
0.0225665	0.788235	0.0168407	0.588235	0.0188616	0.658824	0.0205456	0.717647
0.0229033	0.790698	0.0168407	0.581395	0.0191984	0.662791	0.0208825	0.72093
0.0232402	0.793103	0.0171775	0.586207	0.0195352	0.666667	0.0212193	0.724138
0.023577	0.795455	0.0175143	0.590909	0.0195352	0.659091	0.0215561	0.727273
0.023577	0.786517	0.0175143	0.58427	0.019872	0.662921	0.0215561	0.719101
0.023577	0.777778	0.0175143	0.577778	0.0202088	0.666667	0.0218929	0.722222
0.0239138	0.78022	0.0175143	0.571429	0.0202088	0.659341	0.0218929	0.714286
0.0242506	0.782609	0.0178511	0.576087	0.0205456	0.663043	0.0222297	0.717391
0.0245874	0.784946	0.0181879	0.580645	0.0205456	0.655914	0.0225665	0.72043
0.0249242	0.787234	0.0181879	0.574468	0.0208825	0.659574	0.0225665	0.712766
0.025261	0.789474	0.0185248	0.578947	0.0212193	0.663158	0.0225665	0.705263
0.0255978	0.791667	0.0188616	0.583333	0.0215561	0.666667	0.0225665	0.697917
0.0259347	0.793814	0.0191984	0.587629	0.0215561	0.659794	0.0225665	0.690722
0.0262715	0.795918	0.0191984	0.581633	0.0218929	0.663265	0.0229033	0.693878
0.0266083	0.79798	0.0191984	0.575758	0.0222297	0.666667	0.0229033	0.686869
0.0266083	0.79	0.0195352	0.58	0.0225665	0.67	0.0232402	0.69
0.0269451	0.792079	0.019872	0.584158	0.0225665	0.663366	0.0232402	0.683168
0.0272819	0.794118	0.0202088	0.588235	0.0225665	0.656863	0.0232402	0.676471
0.0276187	0.796117	0.0205456	0.592233	0.0229033	0.660194	0.023577	0.679612
0.0279555	0.798077	0.0205456	0.586538	0.0232402	0.663462	0.0239138	0.682692
0.0282924	0.8	0.0205456	0.580952	0.0232402	0.657143	0.0242506	0.685714
0.0286292	0.801887	0.0208825	0.584906	0.023577	0.660377	0.0245874	0.688679
0.028966	0.803738	0.0212193	0.588785	0.023577	0.654206	0.0245874	0.682243
0.0293028	0.805556	0.0215561	0.592593	0.0239138	0.657407	0.0249242	0.685185
0.0296396	0.807339	0.0218929	0.59633	0.0242506	0.66055	0.025261	0.688073
0.0299764	0.809091	0.0218929	0.590909	0.0242506	0.654545	0.025261	0.681818
0.0303132	0.810811	0.0218929	0.585586	0.0245874	0.657658	0.0255978	0.684685
0.0306501	0.8125	0.0222297	0.589286	0.0249242	0.660714	0.0259347	0.6875
0.0309869	0.814159	0.0222297	0.584071	0.025261	0.663717	0.0259347	0.681416
0.0313237	0.815789	0.0225665	0.587719	0.025261	0.657895	0.0262715	0.684211
0.0316605	0.817391	0.0225665	0.582609	0.0255978	0.66087	0.0266083	0.686957
0.0319973	0.818966	0.0229033	0.586207	0.0259347	0.663793	0.0269451	0.689655
0.0323341	0.820513	0.0229033	0.581197	0.0262715	0.666667	0.0272819	0.692308
0.0326709	0.822034	0.0232402	0.584746	0.0266083	0.669492	0.0276187	0.694915
0.0330078	0.823529	0.023577	0.588235	0.0266083	0.663866	0.0276187	0.689076
0.0330078	0.816667	0.0239138	0.591667	0.0266083	0.658333	0.0279555	0.691667
0.0333446	0.818182	0.0239138	0.586777	0.0266083	0.652893	0.0282924	0.694215
0.0336814	0.819672	0.0242506	0.590164	0.0266083	0.647541	0.0286292	0.696721
0.0340182	0.821138	0.0245874	0.593496	0.0269451	0.650406	0.028966	0.699187
0.034355	0.822581	0.0249242	0.596774	0.0269451	0.645161	0.0293028	0.701613
0.0346918	0.824	0.025261	0.6	0.0272819	0.648	0.0296396	0.704
0.0350286	0.825397	0.025261	0.595238	0.0272819	0.642857	0.0299764	0.706349
0.0353654	0.826772	0.0255978	0.598425	0.0276187	0.645669	0.0303132	0.708661
0.0357023	0.828125	0.0259347	0.601562	0.0279555	0.648438	0.0306501	0.710938
0.0360391	0.829457	0.0259347	0.596899	0.0282924	0.651163	0.0309869	0.713178
0.0363759	0.830769	0.0262715	0.6	0.0286292	0.653846	0.0313237	0.715385
0.0367127	0.832061	0.0266083	0.603053	0.0286292	0.648855	0.0316605	0.717557
0.0367127	0.825758	0.0266083	0.598485	0.028966	0.651515	0.0319973	0.719697
0.0370495	0.827068	0.0269451	0.601504	0.0293028	0.654135	0.0323341	0.721805
0.0370495	0.820896	0.0272819	0.604478	0.0296396	0.656716	0.0326709	0.723881
0.0373863	0.822222	0.0272819	0.6	0.0299764	0.659259	0.0330078	0.725926
0.0377231	0.823529	0.0276187	0.602941	0.0303132	0.661765	0.0333446	0.727941
0.03806	0.824818	0.0279555	0.605839	0.0303132	0.656934	0.0333446	0.722628
0.03806	0.818841	0.0282924	0.608696	0.0306501	0.65942	0.0333446	0.717391
0.0383968	0.820144	0.0282924	0.604317	0.0309869	0.661871	0.0336814	0.719424
0.0387336	0.821429	0.0286292	0.607143	0.0309869	0.657143	0.0340182	0.721429
0.0390704	0.822695	0.028966	0.609929	0.0313237	0.659574	0.034355	0.723404
0.0394072	0.823944	0.0293028	0.612676	0.0313237	0.65493	0.0346918	0.725352
0.039744	0.825175	0.0293028	0.608392	0.0316605	0.657343	0.0350286	0.727273
0.0400808	0.826389	0.0296396	0.611111	0.0319973	0.659722	0.0353654	0.729167
0.0404176	0.827586	0.0299764	0.613793	0.0323341	0.662069	0.0357023	0.731034
0.0407545	0.828767	0.0303132	0.616438	0.0323341	0.657534	0.0360391	0.732877
0.0410913	0.829932	0.0306501	0.619048	0.0326709	0.659864	0.0363759	0.734694
0.0414281	0.831081	0.0309869	0.621622	0.0330078	0.662162	0.0367127	0.736486
0.0414281	0.825503	0.0313237	0.624161	0.0333446	0.66443	0.0370495	0.738255
0.0417649	0.826667	0.0316605	0.626667	0.0333446	0.66	0.0370495	0.733333
0.0421017	0.827815	0.0319973	0.629139	0.0336814	0.662252	0.0373863	0.735099
0.0421017	0.822368	0.0323341	0.631579	0.0340182	0.664474	0.0377231	0.736842
0.0421017	0.816993	0.0326709	0.633987	0.0340182	0.660131	0.03806	0.738562
0.0424385	0.818182	0.0330078	0.636364	0.034355	0.662338	0.0383968	0.74026
0.0427753	0.819355	0.0333446	0.63871	0.0346918	0.664516	0.0387336	0.741935
0.0431122	0.820513	0.0336814	0.641026	0.0350286	0.666667	0.0390704	0.74359
0.0431122	0.815287	0.0336814	0.636943	0.0353654	0.66879	0.0390704	0.738854
0.043449	0.816456	0.0340182	0.639241	0.0353654	0.664557	0.0394072	0.740506
0.0437858	0.81761	0.0340182	0.63522	0.0357023	0.666667	0.0394072	0.735849
0.0441226	0.81875	0.034355	0.6375	0.0360391	0.66875	0.039744	0.7375
0.0444594	0.819876	0.0346918	0.639752	0.0360391	0.664596	0.0400808	0.73913
0.0447962	0.820988	0.0350286	0.641975	0.0360391	0.660494	0.0400808	0.734568
0.045133	0.822086	0.0353654	0.644172	0.0363759	0.662577	0.0404176	0.736196
0.0454699	0.823171	0.0353654	0.640244	0.0367127	0.664634	0.0407545	0.737805
0.0454699	0.818182	0.0353654	0.636364	0.0370495	0.666667	0.0410913	0.739394
0.0458067	0.819277	0.0357023	0.638554	0.0373863	0.668675	0.0414281	0.740964
0.0461435	0.820359	0.0357023	0.634731	0.0377231	0.670659	0.0417649	0.742515
0.0464803	0.821429	0.0360391	0.636905	0.03806	0.672619	0.0421017	0.744048
0.0468171	0.822485	0.0360391	0.633136	0.0383968	0.674556	0.0424385	0.745562
0.0471539	0.823529	0.0363759	0.635294	0.0387336	0.676471	0.0427753	0.747059
0.0474907	0.824561	0.0367127	0.637427	0.0390704	0.678363	0.0431122	0.748538
0.0478276	0.825581	0.0367127	0.633721	0.0394072	0.680233	0.043449	0.75
0.0481644	0.82659	0.0370495	0.635838	0.039744	0.682081	0.0437858	0.751445
0.0485012	0.827586	0.0370495	0.632184	0.0400808	0.683908	0.0441226	0.752874
0.048838	0.828571	0.0373863	0.634286	0.0404176	0.685714	0.0441226	0.748571
0.0491748	0.829545	0.0377231	0.636364	0.0407545	0.6875	0.0444594	0.75
0.0495116	0.830508	0.0377231	0.632768	0.0407545	0.683616	0.0447962	0.751412
0.0498484	0.831461	0.03806	0.634831	0.0410913	0.685393	0.0447962	0.747191
0.0501853	0.832402	0.0383968	0.636872	0.0410913	0.681564	0.045133	0.748603
0.0505221	0.833333	0.0387336	0.638889	0.0410913	0.677778	0.0454699	0.75
0.0508589	0.834254	0.0387336	0.635359	0.0410913	0.674033	0.0458067	0.751381
0.0508589	0.82967	0.0390704	0.637363	0.0414281	0.675824	0.0461435	0.752747
0.0508589	0.825137	0.0390704	0.63388	0.0414281	0.672131	0.0464803	0.754098
0.0511957	0.826087	0.0394072	0.63587	0.0414281	0.668478	0.0464803	0.75
0.0515325	0.827027	0.0394072	0.632432	0.0417649	0.67027	0.0468171	0.751351
0.0515325	0.822581	0.0394072	0.629032	0.0421017	0.672043	0.0471539	0.752688
0.0518693	0.823529	0.039744	0.631016	0.0424385	0.673797	0.0474907	0.754011
0.0518693	0.819149	0.039744	0.62766	0.0424385	0.670213	0.0478276	0.755319
0.0522061	0.820106	0.0400808	0.62963	0.0427753	0.671958	0.0481644	0.756614
0.0525429	0.821053	0.0404176	0.631579	0.0431122	0.673684	0.0485012	0.757895
0.0528798	0.82199	0.0404176	0.628272	0.0431122	0.670157	0.048838	0.759162
0.0532166	0.822917	0.0407545	0.630208	0.0431122	0.666667	0.048838	0.755208
0.0535534	0.823834	0.0410913	0.632124	0.0431122	0.663212	0.0491748	0.756477
0.0538902	0.824742	0.0414281	0.634021	0.043449	0.664948	0.0491748	0.752577
0.0538902	0.820513	0.0417649	0.635897	0.043449	0.661538	0.0495116	0.753846
0.054227	0.821429	0.0421017	0.637755	0.0437858	0.663265	0.0495116	0.75
0.0545638	0.822335	0.0424385	0.639594	0.0441226	0.664975	0.0498484	0.751269
0.0549006	0.823232	0.0427753	0.641414	0.0441226	0.661616	0.0501853	0.752525
0.0552375	0.824121	0.0427753	0.638191	0.0444594	0.663317	0.0505221	0.753769
0.0555743	0.825	0.0431122	0.64	0.0444594	0.66	0.0508589	0.755
0.0559111	0.825871	0.043449	0.641791	0.0447962	0.661692	0.0508589	0.751244
0.0562479	0.826733	0.043449	0.638614	0.0447962	0.658416	0.0508589	0.747525
0.0565847	0.827586	0.0437858	0.640394	0.045133	0.660099	0.0508589	0.743842
0.0569215	0.828431	0.0441226	0.642157	0.0454699	0.661765	0.0511957	0.745098
0.0569215	0.82439	0.0444594	0.643902	0.0454699	0.658537	0.0511957	0.741463
0.0572583	0.825243	0.0444594	0.640777	0.0454699	0.65534	0.0515325	0.742718
0.0575951	0.826087	0.0447962	0.642512	0.0458067	0.657005	0.0518693	0.743961
0.057932	0.826923	0.045133	0.644231	0.0461435	0.658654	0.0522061	0.745192
0.0582688	0.827751	0.0454699	0.645933	0.0464803	0.660287	0.0525429	0.746411
0.0586056	0.828571	0.0458067	0.647619	0.0468171	0.661905	0.0528798	0.747619
0.0589424	0.829384	0.0458067	0.64455	0.0471539	0.663507	0.0528798	0.744076
0.0589424	0.825472	0.0458067	0.641509	0.0474907	0.665094	0.0532166	0.745283
0.0592792	0.826291	0.0461435	0.643192	0.0478276	0.666667	0.0535534	0.746479
0.0592792	0.82243	0.0461435	0.640187	0.0481644	0.668224	0.0535534	0.742991
0.059616	0.823256	0.0464803	0.64186	0.0481644	0.665116	0.0538902	0.744186
0.0599529	0.824074	0.0468171	0.643519	0.0485012	0.666667	0.054227	0.74537
0.0602897	0.824885	0.0471539	0.645161	0.048838	0.668203	0.0545638	0.746544
0.0606265	0.825688	0.0474907	0.646789	0.048838	0.665138	0.0545638	0.743119
0.0609633	0.826484	0.0478276	0.648402	0.0491748	0.666667	0.0549006	0.744292
0.0609633	0.822727	0.0481644	0.65	0.0495116	0.668182	0.0552375	0.745455
0.0613001	0.823529	0.0485012	0.651584	0.0498484	0.669683	0.0552375	0.742081
0.0616369	0.824324	0.048838	0.653153	0.0501853	0.671171	0.0555743	0.743243
0.0619737	0.825112	0.048838	0.650224	0.0501853	0.668161	0.0555743	0.73991
0.0623105	0.825893	0.0491748	0.651786	0.0505221	0.669643	0.0559111	0.741071
0.0626474	0.826667	0.0495116	0.653333	0.0508589	0.671111	0.0559111	0.737778
0.0629842	0.827434	0.0495116	0.650442	0.0511957	0.672566	0.0562479	0.738938
0.063321	0.828194	0.0495116	0.647577	0.0515325	0.674009	0.0565847	0.740088
0.0636578	0.828947	0.0498484	0.649123	0.0518693	0.675439	0.0565847	0.736842
0.0639946	0.829694	0.0501853	0.650655	0.0522061	0.676856	0.0569215	0.737991
0.0643314	0.830435	0.0501853	0.647826	0.0522061	0.673913	0.0572583	0.73913
0.0643314	0.82684	0.0505221	0.649351	0.0525429	0.675325	0.0575951	0.74026
0.0646682	0.827586	0.0508589	0.650862	0.0525429	0.672414	0.0575951	0.737069
0.065005	0.828326	0.0511957	0.652361	0.0528798	0.67382	0.057932	0.738197
0.0653419	0.82906	0.0515325	0.653846	0.0532166	0.675214	0.057932	0.735043
0.0656787	0.829787	0.0518693	0.655319	0.0535534	0.676596	0.0582688	0.73617
0.0660155	0.830508	0.0522061	0.65678	0.0538902	0.677966	0.0582688	0.733051
0.0663523	0.831224	0.0525429	0.658228	0.054227	0.679325	0.0586056	0.734177
0.0663523	0.827731	0.0528798	0.659664	0.0545638	0.680672	0.0586056	0.731092
0.0666891	0.828452	0.0532166	0.661088	0.0549006	0.682008	0.0586056	0.728033
0.0670259	0.829167	0.0535534	0.6625	0.0549006	0.679167	0.0589424	0.729167
0.0673627	0.829876	0.0538902	0.6639	0.0552375	0.680498	0.0592792	0.73029
0.0676996	0.830579	0.0538902	0.661157	0.0555743	0.681818	0.0592792	0.727273
0.0680364	0.831276	0.054227	0.662551	0.0559111	0.683128	0.059616	0.728395
0.0683732	0.831967	0.0545638	0.663934	0.0562479	0.684426	0.0599529	0.729508
0.06871	0.832653	0.0545638	0.661224	0.0565847	0.685714	0.0602897	0.730612
0.06871	0.829268	0.0549006	0.662602	0.0569215	0.686992	0.0606265	0.731707
0.0690468	0.82996	0.0552375	0.663968	0.0572583	0.688259	0.0609633	0.732794
0.0690468	0.826613	0.0555743	0.665323	0.0575951	0.689516	0.0609633	0.729839
0.0693836	0.827309	0.0559111	0.666667	0.057932	0.690763	0.0609633	0.726908
0.0693836	0.824	0.0559111	0.664	0.057932	0.688	0.0613001	0.728
0.0697204	0.824701	0.0559111	0.661355	0.0582688	0.689243	0.0616369	0.729084
0.0700573	0.825397	0.0562479	0.662698	0.0586056	0.690476	0.0619737	0.730159
0.0703941	0.826087	0.0562479	0.660079	0.0586056	0.687747	0.0623105	0.731225
0.0703941	0.822835	0.0565847	0.661417	0.0589424	0.688976	0.0626474	0.732283
0.0707309	0.823529	0.0569215	0.662745	0.0592792	0.690196	0.0629842	0.733333
0.0710677	0.824219	0.0572583	0.664062	0.059616	0.691406	0.063321	0.734375
0.0714045	0.824903	0.0575951	0.66537	0.059616	0.688716	0.0636578	0.735409
0.0717413	0.825581	0.057932	0.666667	0.0599529	0.689922	0.0636578	0.732558
0.0720781	0.826255	0.0582688	0.667954	0.0602897	0.69112	0.0636578	0.72973
0.072415	0.826923	0.0586056	0.669231	0.0606265	0.692308	0.0639946	0.730769
0.0727518	0.827586	0.0586056	0.666667	0.0609633	0.693487	0.0643314	0.731801
0.0730886	0.828244	0.0589424	0.667939	0.0609633	0.69084	0.0643314	0.729008
0.0734254	0.828897	0.0592792	0.669202	0.0609633	0.688213	0.0643314	0.726236
0.0737622	0.829545	0.0592792	0.666667	0.0613001	0.689394	0.0646682	0.727273
0.0737622	0.826415	0.059616	0.667925	0.0616369	0.690566	0.065005	0.728302
0.074099	0.827068	0.0599529	0.669173	0.0619737	0.691729	0.0653419	0.729323
0.0744358	0.827715	0.0602897	0.670412	0.0619737	0.689139	0.0656787	0.730337
0.0747726	0.828358	0.0606265	0.671642	0.0623105	0.690299	0.0656787	0.727612
0.0751095	0.828996	0.0606265	0.669145	0.0626474	0.69145	0.0660155	0.728625
0.0754463	0.82963	0.0606265	0.666667	0.0629842	0.692593	0.0660155	0.725926
0.0757831	0.830258	0.0609633	0.667897	0.063321	0.693727	0.0660155	0.723247
0.0761199	0.830882	0.0613001	0.669118	0.0636578	0.694853	0.0663523	0.724265
0.0764567	0.831502	0.0613001	0.666667	0.0639946	0.695971	0.0663523	0.721612
0.0767935	0.832117	0.0616369	0.667883	0.0639946	0.693431	0.0666891	0.722628
0.0771304	0.832727	0.0616369	0.665455	0.0643314	0.694545	0.0670259	0.723636
0.0774672	0.833333	0.0619737	0.666667	0.0646682	0.695652	0.0673627	0.724638
0.077804	0.833935	0.0623105	0.66787	0.065005	0.696751	0.0676996	0.725632
0.0781408	0.834532	0.0623105	0.665468	0.065005	0.694245	0.0680364	0.726619
0.0784776	0.835125	0.0626474	0.666667	0.0653419	0.695341	0.0683732	0.727599
0.0788144	0.835714	0.0626474	0.664286	0.0656787	0.696429	0.06871	0.728571
0.0791512	0.836299	0.0629842	0.66548	0.0656787	0.69395	0.06871	0.725979
0.079488	0.836879	0.0629842	0.663121	0.0656787	0.691489	0.0690468	0.72695
0.079488	0.833922	0.063321	0.664311	0.0660155	0.69258	0.0693836	0.727915
0.0798249	0.834507	0.063321	0.661972	0.0660155	0.690141	0.0697204	0.728873
0.0801617	0.835088	0.063321	0.659649	0.0663523	0.691228	0.0700573	0.729825
0.0804985	0.835664	0.0636578	0.660839	0.0666891	0.692308	0.0700573	0.727273
0.0808353	0.836237	0.0639946	0.662021	0.0670259	0.69338	0.0703941	0.728223
0.0811721	0.836806	0.0643314	0.663194	0.0670259	0.690972	0.0707309	0.729167
0.0815089	0.83737	0.0646682	0.66436	0.0673627	0.692042	0.0707309	0.726644
0.0818457	0.837931	0.0646682	0.662069	0.0676996	0.693103	0.0710677	0.727586
0.0821825	0.838488	0.065005	0.66323	0.0680364	0.694158	0.0714045	0.728522
0.0825194	0.839041	0.065005	0.660959	0.0680364	0.691781	0.0714045	0.726027
0.0828562	0.83959	0.0653419	0.662116	0.0683732	0.692833	0.0717413	0.726962
0.083193	0.840136	0.0653419	0.659864	0.06871	0.693878	0.0720781	0.727891
0.0835298	0.840678	0.0656787	0.661017	0.0690468	0.694915	0.0720781	0.725424
0.0838666	0.841216	0.0660155	0.662162	0.0693836	0.695946	0.0720781	0.722973
0.0842034	0.841751	0.0663523	0.6633	0.0697204	0.69697	0.072415	0.723906
0.0845402	0.842282	0.0666891	0.66443	0.0697204	0.694631	0.072415	0.721477
0.0848771	0.842809	0.0670259	0.665552	0.0700573	0.695652	0.0727518	0.722408
0.0852139	0.843333	0.0673627	0.666667	0.0700573	0.693333	0.0730886	0.723333
0.0852139	0.840532	0.0676996	0.667774	0.0703941	0.694352	0.0734254	0.724252
0.0855507	0.84106	0.0680364	0.668874	0.0707309	0.695364	0.0737622	0.725166
0.0858875	0.841584	0.0683732	0.669967	0.0707309	0.693069	0.0737622	0.722772
0.0862243	0.842105	0.06871	0.671053	0.0710677	0.694079	0.0737622	0.720395
0.0865611	0.842623	0.06871	0.668852	0.0710677	0.691803	0.074099	0.721311
0.086898	0.843137	0.06871	0.666667	0.0714045	0.69281	0.074099	0.718954
0.0872348	0.843648	0.0690468	0.667752	0.0714045	0.690554	0.0744358	0.71987
0.0875716	0.844156	0.0693836	0.668831	0.0717413	0.691558	0.0744358	0.717532
0.0879084	0.84466	0.0693836	0.666667	0.0717413	0.68932	0.0747726	0.718447
0.0882452	0.845161	0.0693836	0.664516	0.0717413	0.687097	0.0751095	0.719355
0.088582	0.845659	0.0697204	0.665595	0.0720781	0.688103	0.0754463	0.720257
0.0889188	0.846154	0.0697204	0.663462	0.072415	0.689103	0.0757831	0.721154
0.0892556	0.846645	0.0700573	0.664537	0.0727518	0.690096	0.0761199	0.722045
0.0895925	0.847134	0.0700573	0.66242	0.0727518	0.687898	0.0761199	0.719745
0.0899293	0.847619	0.0703941	0.663492	0.0730886	0.688889	0.0764567	0.720635
0.0902661	0.848101	0.0707309	0.664557	0.0734254	0.689873	0.0767935	0.721519
0.0906029	0.84858	0.0710677	0.665615	0.0737622	0.690852	0.0767935	0.719243
0.0909397	0.849057	0.0714045	0.666667	0.0737622	0.688679	0.0771304	0.720126
0.0912765	0.84953	0.0714045	0.664577	0.0737622	0.68652	0.0774672	0.721003
0.0916133	0.85	0.0714045	0.6625	0.074099	0.6875	0.077804	0.721875
0.0919501	0.850467	0.0717413	0.663551	0.0744358	0.688474	0.0781408	0.722741
0.092287	0.850932	0.0720781	0.664596	0.0744358	0.686335	0.0784776	0.723602
0.092287	0.848297	0.0720781	0.662539	0.0747726	0.687307	0.0788144	0.724458
0.0926238	0.848765	0.0720781	0.660494	0.0751095	0.688272	0.0788144	0.722222
0.0929606	0.849231	0.072415	0.661538	0.0754463	0.689231	0.0791512	0.723077
0.0932974	0.849693	0.0727518	0.662577	0.0757831	0.690184	0.0791512	0.720859
0.0936342	0.850153	0.0730886	0.663609	0.0761199	0.691132	0.079488	0.721713
0.093971	0.85061	0.0730886	0.661585	0.0764567	0.692073	0.0798249	0.722561
0.0943078	0.851064	0.0734254	0.662614	0.0764567	0.68997	0.0801617	0.723404
0.0946447	0.851515	0.0737622	0.663636	0.0764567	0.687879	0.0804985	0.724242
0.0946447	0.848943	0.074099	0.664653	0.0767935	0.688822	0.0808353	0.725076
0.0949815	0.849398	0.0744358	0.665663	0.0771304	0.689759	0.0811721	0.725904
0.0953183	0.84985	0.0744358	0.663664	0.0774672	0.690691	0.0815089	0.726727
0.0956551	0.850299	0.0747726	0.664671	0.077804	0.691617	0.0815089	0.724551
0.0959919	0.850746	0.0751095	0.665672	0.0781408	0.692537	0.0818457	0.725373
0.0963287	0.85119	0.0754463	0.666667	0.0781408	0.690476	0.0818457	0.723214
0.0966655	0.851632	0.0757831	0.667656	0.0784776	0.691395	0.0821825	0.724036
0.0970024	0.852071	0.0761199	0.668639	0.0788144	0.692308	0.0825194	0.724852
0.0973392	0.852507	0.0761199	0.666667	0.0791512	0.693215	0.0828562	0.725664
0.097676	0.852941	0.0761199	0.664706	0.0791512	0.691176	0.083193	0.726471
0.097676	0.85044	0.0764567	0.665689	0.079488	0.692082	0.0835298	0.727273
0.0980128	0.850877	0.0767935	0.666667	0.0798249	0.692982	0.0838666	0.72807
0.0983496	0.851312	0.0767935	0.664723	0.0798249	0.690962	0.0838666	0.725948
0.0986864	0.851744	0.0771304	0.665698	0.0798249	0.688953	0.0842034	0.726744
0.0986864	0.849275	0.0774672	0.666667	0.0798249	0.686957	0.0845402	0.727536
0.0990232	0.849711	0.077804	0.66763	0.0801617	0.687861	0.0848771	0.728324
0.0993601	0.850144	0.077804	0.665706	0.0804985	0.688761	0.0852139	0.729107
0.0996969	0.850575	0.0781408	0.666667	0.0808353	0.689655	0.0855507	0.729885
0.100034	0.851003	0.0784776	0.667622	0.0811721	0.690544	0.0858875	0.730659
0.100371	0.851429	0.0784776	0.665714	0.0815089	0.691429	0.0862243	0.731429
0.100707	0.851852	0.0784776	0.663818	0.0818457	0.692308	0.0865611	0.732194
0.101044	0.852273	0.0788144	0.664773	0.0821825	0.693182	0.0865611	0.730114
0.101381	0.852691	0.0791512	0.665722	0.0825194	0.694051	0.086898	0.730878
0.101718	0.853107	0.079488	0.666667	0.0828562	0.694915	0.086898	0.728814
0.102055	0.853521	0.0798249	0.667606	0.0828562	0.692958	0.0872348	0.729577
0.102391	0.853933	0.0801617	0.668539	0.083193	0.69382	0.0875716	0.730337
0.102391	0.851541	0.0801617	0.666667	0.0835298	0.694678	0.0879084	0.731092
0.102728	0.851955	0.0801617	0.664804	0.0838666	0.695531	0.0882452	0.731844
0.103065	0.852368	0.0801617	0.662953	0.0842034	0.696379	0.0882452	0.729805
0.103402	0.852778	0.0801617	0.661111	0.0845402	0.697222	0.0882452	0.727778
0.103739	0.853186	0.0804985	0.66205	0.0848771	0.698061	0.0882452	0.725762
0.104075	0.853591	0.0808353	0.662983	0.0852139	0.698895	0.088582	0.726519
0.104412	0.853994	0.0808353	0.661157	0.0855507	0.699725	0.0889188	0.727273
0.104749	0.854396	0.0811721	0.662088	0.0858875	0.700549	0.0892556	0.728022
0.105086	0.854795	0.0815089	0.663014	0.0858875	0.69863	0.0895925	0.728767
0.105423	0.855191	0.0815089	0.661202	0.0858875	0.696721	0.0899293	0.729508
0.105423	0.852861	0.0815089	0.659401	0.0858875	0.694823	0.0899293	0.72752
0.105423	0.850543	0.0818457	0.660326	0.0858875	0.692935	0.0902661	0.728261
0.10576	0.850949	0.0821825	0.661247	0.0862243	0.693767	0.0906029	0.728997
0.10576	0.848649	0.0825194	0.662162	0.0862243	0.691892	0.0909397	0.72973
0.106096	0.849057	0.0828562	0.663073	0.0862243	0.690027	0.0912765	0.730458
0.106433	0.849462	0.0828562	0.66129	0.0862243	0.688172	0.0912765	0.728495
0.10677	0.849866	0.0828562	0.659517	0.0865611	0.689008	0.0916133	0.729223
0.107107	0.850267	0.0828562	0.657754	0.086898	0.68984	0.0919501	0.729947
0.107444	0.850667	0.083193	0.658667	0.0872348	0.690667	0.0919501	0.728
0.10778	0.851064	0.0835298	0.659574	0.0875716	0.691489	0.092287	0.728723
0.108117	0.851459	0.0838666	0.660477	0.0879084	0.692308	0.0926238	0.729443
0.108117	0.849206	0.0838666	0.65873	0.0879084	0.690476	0.0929606	0.730159
0.108454	0.849604	0.0842034	0.659631	0.0879084	0.688654	0.0932974	0.730871
0.108791	0.85	0.0845402	0.660526	0.0882452	0.689474	0.0932974	0.728947
0.108791	0.847769	0.0848771	0.661417	0.088582	0.690289	0.0932974	0.727034
0.108791	0.84555	0.0852139	0.662304	0.0889188	0.691099	0.0932974	0.725131
0.109128	0.845953	0.0852139	0.660574	0.0892556	0.691906	0.0936342	0.725849
0.109128	0.84375	0.0855507	0.661458	0.0892556	0.690104	0.093971	0.726562
0.109464	0.844156	0.0858875	0.662338	0.0895925	0.690909	0.093971	0.724675
0.109801	0.84456	0.0862243	0.663212	0.0899293	0.69171	0.093971	0.722798
0.110138	0.844961	0.0862243	0.661499	0.0902661	0.692506	0.0943078	0.723514
0.110138	0.842784	0.0865611	0.662371	0.0906029	0.693299	0.0943078	0.721649
0.110138	0.840617	0.086898	0.663239	0.0906029	0.691517	0.0946447	0.722365
0.110138	0.838462	0.086898	0.661538	0.0909397	0.692308	0.0949815	0.723077
0.110138	0.836317	0.0872348	0.662404	0.0912765	0.693095	0.0953183	0.723785
0.110138	0.834184	0.0872348	0.660714	0.0916133	0.693878	0.0953183	0.721939
0.110475	0.834606	0.0875716	0.661578	0.0916133	0.692112	0.0956551	0.722646
0.110812	0.835025	0.0879084	0.662437	0.0919501	0.692893	0.0959919	0.72335
0.111149	0.835443	0.0882452	0.663291	0.0919501	0.691139	0.0963287	0.724051
0.111485	0.835859	0.0882452	0.661616	0.092287	0.691919	0.0966655	0.724747
0.111822	0.836272	0.088582	0.662469	0.0926238	0.692695	0.0970024	0.725441
0.112159	0.836683	0.0889188	0.663317	0.0929606	0.693467	0.0973392	0.726131
0.112159	0.834586	0.0892556	0.66416	0.0932974	0.694236	0.097676	0.726817
0.112159	0.8325	0.0895925	0.665	0.0936342	0.695	0.0980128	0.7275
0.112159	0.830424	0.0899293	0.665835	0.0936342	0.693267	0.0980128	0.725686
0.112496	0.830846	0.0899293	0.664179	0.093971	0.69403	0.0983496	0.726368
0.112833	0.831266	0.0899293	0.662531	0.0943078	0.694789	0.0986864	0.727047
0.113169	0.831683	0.0902661	0.663366	0.0946447	0.695545	0.0990232	0.727723
0.113506	0.832099	0.0902661	0.661728	0.0949815	0.696296	0.0990232	0.725926
0.113506	0.830049	0.0902661	0.660099	0.0953183	0.697044	0.0993601	0.726601
0.113506	0.82801	0.0906029	0.660934	0.0953183	0.695332	0.0996969	0.727273
0.113843	0.828431	0.0906029	0.659314	0.0956551	0.696078	0.100034	0.727941
0.11418	0.828851	0.0909397	0.660147	0.0959919	0.696822	0.100034	0.726161
0.114517	0.829268	0.0912765	0.660976	0.0963287	0.697561	0.100371	0.726829
0.114853	0.829684	0.0912765	0.659367	0.0963287	0.695864	0.100371	0.725061
0.11519	0.830097	0.0916133	0.660194	0.0963287	0.694175	0.100707	0.725728
0.115527	0.830508	0.0916133	0.658596	0.0966655	0.694915	0.101044	0.726392
0.115864	0.830918	0.0919501	0.65942	0.0970024	0.695652	0.101044	0.724638
0.115864	0.828916	0.0919501	0.657831	0.0973392	0.696386	0.101381	0.725301
0.116201	0.829327	0.0919501	0.65625	0.0973392	0.694712	0.101718	0.725962
0.116538	0.829736	0.092287	0.657074	0.097676	0.695444	0.102055	0.726619
0.116874	0.830144	0.0926238	0.657895	0.0980128	0.696172	0.102391	0.727273
0.116874	0.828162	0.0926238	0.656325	0.0983496	0.696897	0.102728	0.727924
0.117211	0.828571	0.0929606	0.657143	0.0986864	0.697619	0.103065	0.728571
0.117548	0.828979	0.0932974	0.657957	0.0990232	0.698337	0.103402	0.729216
0.117885	0.829384	0.0932974	0.656398	0.0993601	0.699052	0.103739	0.729858
0.118222	0.829787	0.0932974	0.654846	0.0996969	0.699764	0.103739	0.728132
0.118222	0.82783	0.0932974	0.653302	0.100034	0.700472	0.104075	0.728774
0.118558	0.828235	0.0932974	0.651765	0.100371	0.701176	0.104075	0.727059
0.118895	0.828638	0.0936342	0.652582	0.100707	0.701878	0.104412	0.7277
0.119232	0.82904	0.093971	0.653396	0.101044	0.702576	0.104749	0.728337
0.119569	0.829439	0.0943078	0.654206	0.101381	0.703271	0.105086	0.728972
0.119906	0.829837	0.0943078	0.652681	0.101718	0.703963	0.105423	0.729604
0.120243	0.830233	0.0943078	0.651163	0.102055	0.704651	0.10576	0.730233
0.120579	0.830626	0.0946447	0.651972	0.102391	0.705336	0.106096	0.730858
0.120916	0.831019	0.0949815	0.652778	0.102391	0.703704	0.106096	0.729167
0.121253	0.831409	0.0949815	0.65127	0.102728	0.704388	0.106433	0.729792
0.121253	0.829493	0.0949815	0.64977	0.103065	0.705069	0.106433	0.728111
0.12159	0.829885	0.0953183	0.650575	0.103402	0.705747	0.106433	0.726437
0.121927	0.830275	0.0956551	0.651376	0.103739	0.706422	0.106433	0.724771
0.122263	0.830664	0.0956551	0.649886	0.104075	0.707094	0.10677	0.7254
0.1226	0.83105	0.0956551	0.648402	0.104075	0.705479	0.10677	0.723744
0.122937	0.831435	0.0956551	0.646925	0.104412	0.70615	0.107107	0.724374
0.123274	0.831818	0.0959919	0.647727	0.104749	0.706818	0.107444	0.725
0.123611	0.8322	0.0963287	0.648526	0.104749	0.705215	0.10778	0.725624
0.123611	0.830317	0.0966655	0.649321	0.105086	0.705882	0.10778	0.723982
0.123947	0.8307	0.0970024	0.650113	0.105423	0.706546	0.108117	0.724605
0.123947	0.828829	0.0973392	0.650901	0.10576	0.707207	0.108454	0.725225
0.124284	0.829213	0.097676	0.651685	0.106096	0.707865	0.108791	0.725843
0.124621	0.829596	0.097676	0.650224	0.106433	0.70852	0.109128	0.726457
0.124621	0.82774	0.097676	0.64877	0.10677	0.709172	0.109464	0.727069
0.124958	0.828125	0.0980128	0.649554	0.107107	0.709821	0.109801	0.727679
0.124958	0.826281	0.0983496	0.650334	0.107444	0.710468	0.110138	0.728285
0.125295	0.826667	0.0986864	0.651111	0.107444	0.708889	0.110475	0.728889
0.125632	0.827051	0.0990232	0.651885	0.10778	0.709534	0.110812	0.72949
0.125632	0.825221	0.0990232	0.650442	0.108117	0.710177	0.111149	0.730089
0.125632	0.8234	0.0993601	0.651214	0.108454	0.710817	0.111149	0.728477
0.125968	0.823789	0.0993601	0.64978	0.108791	0.711454	0.111485	0.729075
0.125968	0.821978	0.0996969	0.650549	0.109128	0.712088	0.111822	0.72967
0.126305	0.822368	0.100034	0.651316	0.109464	0.712719	0.111822	0.72807
0.126642	0.822757	0.100371	0.652079	0.109801	0.713348	0.112159	0.728665
0.126642	0.820961	0.100371	0.650655	0.110138	0.713974	0.112159	0.727074
0.126642	0.819172	0.100371	0.649237	0.110475	0.714597	0.112496	0.727669
0.126979	0.819565	0.100707	0.65	0.110812	0.715217	0.112833	0.728261
0.126979	0.817787	0.101044	0.650759	0.111149	0.715835	0.113169	0.72885
0.126979	0.816017	0.101381	0.651515	0.111149	0.714286	0.113506	0.729437
0.126979	0.814255	0.101381	0.650108	0.111485	0.714903	0.113843	0.730022
0.127316	0.814655	0.101718	0.650862	0.111485	0.713362	0.11418	0.730603
0.127652	0.815054	0.101718	0.649462	0.111485	0.711828	0.114517	0.731183
0.127989	0.815451	0.102055	0.650215	0.111822	0.712446	0.114853	0.73176
0.128326	0.815846	0.102055	0.648822	0.112159	0.713062	0.114853	0.730193
0.128326	0.814103	0.102391	0.649573	0.112496	0.713675	0.11519	0.730769
0.128663	0.814499	0.102728	0.65032	0.112833	0.714286	0.11519	0.729211
0.128663	0.812766	0.102728	0.648936	0.112833	0.712766	0.115527	0.729787
0.129	0.813163	0.103065	0.649682	0.113169	0.713376	0.115864	0.730361
0.129336	0.813559	0.103402	0.650424	0.113169	0.711864	0.116201	0.730932
0.129336	0.811839	0.103739	0.651163	0.113506	0.712474	0.116201	0.729387
0.129673	0.812236	0.103739	0.649789	0.113506	0.71097	0.116538	0.729958
0.129673	0.810526	0.104075	0.650526	0.113843	0.711579	0.116538	0.728421
0.129673	0.808824	0.104412	0.651261	0.113843	0.710084	0.116874	0.728992
0.13001	0.809224	0.104412	0.649895	0.11418	0.710692	0.116874	0.727463
0.130347	0.809623	0.104749	0.650628	0.11418	0.709205	0.116874	0.725941
0.130347	0.807933	0.104749	0.649269	0.114517	0.709812	0.117211	0.726514
0.130684	0.808333	0.104749	0.647917	0.114853	0.710417	0.117548	0.727083
0.131021	0.808732	0.104749	0.64657	0.114853	0.70894	0.117885	0.727651
0.131357	0.809129	0.104749	0.645228	0.11519	0.709544	0.117885	0.726141
0.131694	0.809524	0.104749	0.643892	0.115527	0.710145	0.118222	0.726708
0.132031	0.809917	0.104749	0.642562	0.115864	0.710744	0.118222	0.725207
0.132368	0.810309	0.105086	0.643299	0.115864	0.709278	0.118222	0.723711
0.132705	0.8107	0.105086	0.641975	0.115864	0.707819	0.118558	0.72428
0.133041	0.811088	0.105423	0.64271	0.116201	0.708419	0.118895	0.724846
0.133378	0.811475	0.10576	0.643443	0.116538	0.709016	0.119232	0.72541
0.133378	0.809816	0.106096	0.644172	0.116874	0.709611	0.119569	0.725971
0.133715	0.810204	0.106096	0.642857	0.117211	0.710204	0.119569	0.72449
0.134052	0.810591	0.106433	0.643585	0.117548	0.710794	0.119906	0.725051
0.134389	0.810976	0.106433	0.642276	0.117885	0.711382	0.120243	0.72561
0.134725	0.811359	0.10677	0.643002	0.118222	0.711968	0.120579	0.726166
0.134725	0.809717	0.107107	0.643725	0.118558	0.712551	0.120916	0.726721
0.135062	0.810101	0.107107	0.642424	0.118895	0.713131	0.120916	0.725253
0.135399	0.810484	0.107444	0.643145	0.119232	0.71371	0.121253	0.725806
0.135399	0.808853	0.10778	0.643863	0.119569	0.714286	0.12159	0.726358
0.135736	0.809237	0.10778	0.64257	0.119906	0.714859	0.121927	0.726908
0.136073	0.809619	0.108117	0.643287	0.120243	0.715431	0.122263	0.727455
0.13641	0.81	0.108454	0.644	0.120579	0.716	0.1226	0.728
0.136746	0.810379	0.108454	0.642715	0.120916	0.716567	0.122937	0.728543
0.136746	0.808765	0.108454	0.641434	0.121253	0.717131	0.123274	0.729084
0.136746	0.807157	0.108454	0.640159	0.121253	0.715706	0.123611	0.729622
0.137083	0.80754	0.108454	0.638889	0.121253	0.714286	0.123611	0.728175
0.137083	0.805941	0.108791	0.639604	0.12159	0.714851	0.123947	0.728713
0.13742	0.806324	0.108791	0.63834	0.121927	0.715415	0.124284	0.729249
0.137757	0.806706	0.109128	0.639053	0.122263	0.715976	0.124284	0.727811
0.138094	0.807087	0.109464	0.639764	0.1226	0.716535	0.124284	0.726378
0.13843	0.807466	0.109801	0.640472	0.122937	0.717092	0.124621	0.726916
0.138767	0.807843	0.110138	0.641176	0.123274	0.717647	0.124958	0.727451
0.139104	0.808219	0.110138	0.639922	0.123611	0.7182	0.124958	0.726027
0.139441	0.808594	0.110475	0.640625	0.123947	0.71875	0.125295	0.726562
0.139778	0.808967	0.110812	0.641326	0.123947	0.717349	0.125632	0.727096
0.139778	0.807393	0.111149	0.642023	0.124284	0.717899	0.125968	0.727626
0.139778	0.805825	0.111149	0.640777	0.124621	0.718447	0.125968	0.726214
0.139778	0.804264	0.111485	0.641473	0.124621	0.717054	0.126305	0.726744
0.140115	0.804642	0.111822	0.642166	0.124621	0.715667	0.126642	0.727273
0.140451	0.805019	0.112159	0.642857	0.124621	0.714286	0.126979	0.727799
0.140451	0.803468	0.112496	0.643545	0.124958	0.714836	0.127316	0.728324
0.140788	0.803846	0.112833	0.644231	0.124958	0.713462	0.127316	0.726923
0.141125	0.804223	0.113169	0.644914	0.125295	0.714012	0.127652	0.727447
0.141462	0.804598	0.113506	0.645594	0.125632	0.714559	0.127989	0.727969
0.141799	0.804971	0.113843	0.646272	0.125968	0.715105	0.127989	0.726577
0.142135	0.805344	0.11418	0.646947	0.125968	0.71374	0.128326	0.727099
0.142472	0.805714	0.11418	0.645714	0.126305	0.714286	0.128663	0.727619
0.142472	0.804183	0.114517	0.646388	0.126305	0.712928	0.129	0.728137
0.142809	0.804554	0.114853	0.647059	0.126642	0.713472	0.129336	0.728653
0.143146	0.804924	0.11519	0.647727	0.126642	0.712121	0.129336	0.727273
0.143483	0.805293	0.115527	0.648393	0.126642	0.710775	0.129673	0.727788
0.143483	0.803774	0.115527	0.64717	0.126979	0.711321	0.13001	0.728302
0.143819	0.804143	0.115864	0.647834	0.127316	0.711864	0.13001	0.72693
0.144156	0.804511	0.116201	0.648496	0.127316	0.710526	0.13001	0.725564
0.144156	0.803002	0.116201	0.64728	0.127316	0.709193	0.130347	0.726079
0.144493	0.803371	0.116538	0.64794	0.127652	0.709738	0.130684	0.726592
0.14483	0.803738	0.116538	0.646729	0.127989	0.71028	0.131021	0.727103
0.145167	0.804104	0.116538	0.645522	0.128326	0.710821	0.131357	0.727612
0.145504	0.804469	0.116874	0.646182	0.128326	0.709497	0.131357	0.726257
0.14584	0.804833	0.116874	0.644981	0.128663	0.710037	0.131357	0.724907
0.146177	0.805195	0.116874	0.643785	0.128663	0.70872	0.131357	0.723562
0.146514	0.805556	0.117211	0.644444	0.128663	0.707407	0.131694	0.724074
0.146851	0.805915	0.117548	0.645102	0.129	0.707948	0.131694	0.722736
0.147188	0.806273	0.117548	0.643911	0.129	0.706642	0.132031	0.723247
0.147188	0.804788	0.117885	0.644567	0.129336	0.707182	0.132368	0.723757
0.147524	0.805147	0.117885	0.643382	0.129673	0.707721	0.132705	0.724265
0.147861	0.805505	0.118222	0.644037	0.129673	0.706422	0.132705	0.722936
0.148198	0.805861	0.118222	0.642857	0.13001	0.70696	0.132705	0.721612
0.148535	0.806216	0.118558	0.64351	0.13001	0.705667	0.133041	0.722121
0.148872	0.806569	0.118558	0.642336	0.13001	0.70438	0.133378	0.722628
0.148872	0.8051	0.118895	0.642987	0.130347	0.704918	0.133715	0.723133
0.149208	0.805455	0.118895	0.641818	0.130347	0.703636	0.134052	0.723636
0.149545	0.805808	0.119232	0.642468	0.130684	0.704174	0.134389	0.724138
0.149882	0.806159	0.119232	0.641304	0.131021	0.70471	0.134725	0.724638
0.150219	0.80651	0.119569	0.641953	0.131357	0.705244	0.135062	0.725136
0.150219	0.805054	0.119569	0.640794	0.131694	0.705776	0.135399	0.725632
0.150219	0.803604	0.119906	0.641441	0.132031	0.706306	0.135736	0.726126
0.150219	0.802158	0.120243	0.642086	0.132368	0.706835	0.136073	0.726619
0.150556	0.802513	0.120243	0.640934	0.132705	0.707361	0.13641	0.72711
0.150893	0.802867	0.120579	0.641577	0.132705	0.706093	0.13641	0.725806
0.151229	0.80322	0.120579	0.640429	0.133041	0.706619	0.136746	0.726297
0.151566	0.803571	0.120916	0.641071	0.133378	0.707143	0.137083	0.726786
0.151566	0.802139	0.121253	0.641711	0.133715	0.707665	0.13742	0.727273
0.151566	0.800712	0.121253	0.640569	0.134052	0.708185	0.137757	0.727758
0.151903	0.801066	0.12159	0.641208	0.134052	0.706927	0.138094	0.728242
0.151903	0.799645	0.121927	0.641844	0.134389	0.707447	0.13843	0.728723
0.15224	0.8	0.122263	0.642478	0.134725	0.707965	0.138767	0.729204
0.152577	0.800353	0.122263	0.641343	0.134725	0.706714	0.139104	0.729682
0.152913	0.800705	0.122263	0.640212	0.135062	0.707231	0.139104	0.728395
0.15325	0.801056	0.1226	0.640845	0.135399	0.707746	0.139441	0.728873
0.15325	0.799649	0.122937	0.641476	0.135736	0.70826	0.139441	0.727592
0.15325	0.798246	0.123274	0.642105	0.136073	0.708772	0.139441	0.726316
0.153587	0.798599	0.123611	0.642732	0.13641	0.709282	0.139441	0.725044
0.153924	0.798951	0.123947	0.643357	0.136746	0.70979	0.139778	0.725524
0.154261	0.799302	0.124284	0.643979	0.137083	0.710297	0.139778	0.724258
0.154598	0.799652	0.124621	0.644599	0.137083	0.709059	0.139778	0.722997
0.154934	0.8	0.124958	0.645217	0.13742	0.709565	0.140115	0.723478
0.155271	0.800347	0.124958	0.644097	0.137757	0.710069	0.140115	0.722222
0.155608	0.800693	0.125295	0.644714	0.137757	0.708839	0.140451	0.722704
0.155945	0.801038	0.125632	0.645329	0.137757	0.707612	0.140788	0.723183
0.156282	0.801382	0.125968	0.645941	0.138094	0.708117	0.141125	0.723661
0.156618	0.801724	0.125968	0.644828	0.13843	0.708621	0.141462	0.724138
0.156955	0.802065	0.126305	0.645439	0.13843	0.707401	0.141799	0.724613
0.157292	0.802405	0.126642	0.646048	0.138767	0.707904	0.142135	0.725086
0.157629	0.802744	0.126979	0.646655	0.139104	0.708405	0.142472	0.725557
0.157966	0.803082	0.126979	0.645548	0.139441	0.708904	0.142809	0.726027
0.157966	0.801709	0.127316	0.646154	0.139441	0.707692	0.143146	0.726496
0.157966	0.800341	0.127652	0.646758	0.139778	0.708191	0.143483	0.726962
0.158302	0.800681	0.127989	0.647359	0.139778	0.706985	0.143819	0.727428
0.158639	0.80102	0.128326	0.647959	0.140115	0.707483	0.143819	0.72619
0.158976	0.801358	0.128663	0.648557	0.140451	0.70798	0.144156	0.726655
0.159313	0.801695	0.128663	0.647458	0.140788	0.708475	0.144493	0.727119
0.15965	0.80203	0.129	0.648054	0.141125	0.708968	0.14483	0.72758
0.159987	0.802365	0.129336	0.648649	0.141462	0.709459	0.14483	0.726351
0.160323	0.802698	0.129673	0.649241	0.141799	0.709949	0.14483	0.725126
0.16066	0.80303	0.129673	0.648148	0.142135	0.710438	0.145167	0.725589
0.160997	0.803361	0.13001	0.64874	0.142472	0.710924	0.145504	0.72605
0.161334	0.803691	0.130347	0.649329	0.142809	0.711409	0.14584	0.72651
0.161671	0.80402	0.130684	0.649916	0.143146	0.711893	0.14584	0.725293
0.162007	0.804348	0.131021	0.650502	0.143146	0.710702	0.146177	0.725753
0.162007	0.803005	0.131357	0.651085	0.143146	0.709516	0.146514	0.72621
0.162344	0.803333	0.131694	0.651667	0.143146	0.708333	0.146851	0.726667
0.162681	0.803661	0.132031	0.652246	0.143483	0.708819	0.147188	0.727121
0.163018	0.803987	0.132368	0.652824	0.143819	0.709302	0.147524	0.727575
0.163355	0.804312	0.132705	0.6534	0.144156	0.709784	0.147861	0.728027
0.163691	0.804636	0.132705	0.652318	0.144493	0.710265	0.147861	0.726821
0.164028	0.804959	0.133041	0.652893	0.144493	0.709091	0.147861	0.72562
0.164365	0.805281	0.133378	0.653465	0.144493	0.707921	0.148198	0.726073
0.164365	0.803954	0.133715	0.654036	0.144493	0.706755	0.148198	0.724876
0.164702	0.804276	0.134052	0.654605	0.14483	0.707237	0.148535	0.725329
0.165039	0.804598	0.134052	0.65353	0.145167	0.707718	0.148535	0.724138
0.165376	0.804918	0.134389	0.654098	0.145504	0.708197	0.148535	0.722951
0.165712	0.805237	0.134389	0.653028	0.145504	0.707038	0.148872	0.723404
0.166049	0.805556	0.134725	0.653595	0.14584	0.707516	0.149208	0.723856
0.166386	0.805873	0.135062	0.65416	0.14584	0.706362	0.149545	0.724307
0.166723	0.806189	0.135399	0.654723	0.14584	0.705212	0.149882	0.724756
0.166723	0.804878	0.135736	0.655285	0.146177	0.705691	0.149882	0.723577
0.16706	0.805195	0.136073	0.655844	0.146514	0.706169	0.150219	0.724026
0.167396	0.805511	0.13641	0.656402	0.146851	0.706645	0.150556	0.724473
0.167733	0.805825	0.136746	0.656958	0.147188	0.70712	0.150893	0.724919
0.16807	0.806139	0.136746	0.655897	0.147524	0.707593	0.150893	0.723748
0.168407	0.806452	0.137083	0.656452	0.147861	0.708065	0.150893	0.722581
0.168744	0.806763	0.13742	0.657005	0.148198	0.708535	0.150893	0.721417
0.16908	0.807074	0.137757	0.657556	0.148535	0.709003	0.151229	0.721865
0.169417	0.807384	0.138094	0.658106	0.148535	0.707865	0.151566	0.722311
0.169754	0.807692	0.13843	0.658654	0.148535	0.706731	0.151903	0.722756
0.170091	0.808	0.13843	0.6576	0.148872	0.7072	0.15224	0.7232
0.170428	0.808307	0.13843	0.65655	0.149208	0.707668	0.15224	0.722045
0.170765	0.808612	0.138767	0.657097	0.149208	0.706539	0.15224	0.720893
0.170765	0.807325	0.139104	0.657643	0.149545	0.707006	0.15224	0.719745
0.171101	0.807631	0.139441	0.658188	0.149545	0.705882	0.152577	0.720191
0.171438	0.807937	0.139441	0.657143	0.149882	0.706349	0.152913	0.720635
0.171775	0.808241	0.139441	0.656101	0.149882	0.70523	0.15325	0.721078
0.172112	0.808544	0.139441	0.655063	0.149882	0.704114	0.15325	0.719937
0.172449	0.808847	0.139778	0.655608	0.150219	0.704581	0.153587	0.720379
0.172785	0.809148	0.140115	0.656151	0.150556	0.705047	0.153924	0.72082
0.173122	0.809449	0.140451	0.656693	0.150556	0.703937	0.154261	0.72126
0.173459	0.809748	0.140788	0.657233	0.150893	0.704403	0.154598	0.721698
0.173796	0.810047	0.141125	0.657771	0.150893	0.703297	0.154934	0.722135
0.174133	0.810345	0.141462	0.658307	0.150893	0.702194	0.154934	0.721003
0.17447	0.810642	0.141799	0.658842	0.151229	0.70266	0.155271	0.72144
0.174806	0.810937	0.142135	0.659375	0.151229	0.701562	0.155271	0.720313
0.175143	0.811232	0.142135	0.658346	0.151566	0.702028	0.155271	0.719189
0.17548	0.811526	0.142135	0.657321	0.151566	0.700935	0.155271	0.718069
0.175817	0.81182	0.142472	0.657854	0.151903	0.7014	0.155271	0.716952
0.175817	0.810559	0.142472	0.656832	0.15224	0.701863	0.155271	0.715839
0.175817	0.809302	0.142809	0.657364	0.15224	0.700775	0.155608	0.716279
0.175817	0.80805	0.142809	0.656347	0.15224	0.69969	0.155608	0.71517
0.176154	0.808346	0.143146	0.656878	0.152577	0.700155	0.155945	0.715611
0.17649	0.808642	0.143483	0.657407	0.152913	0.700617	0.156282	0.716049
0.176827	0.808937	0.143483	0.656394	0.15325	0.701079	0.156618	0.716487
0.177164	0.809231	0.143483	0.655385	0.15325	0.7	0.156955	0.716923
0.177501	0.809524	0.143819	0.655914	0.15325	0.698925	0.157292	0.717358
0.177838	0.809816	0.144156	0.656442	0.153587	0.699387	0.157629	0.717791
0.178174	0.810107	0.144493	0.656968	0.153587	0.698315	0.157966	0.718224
0.178511	0.810398	0.14483	0.657492	0.153587	0.697248	0.158302	0.718654
0.178848	0.810687	0.14483	0.656489	0.153587	0.696183	0.158639	0.719084
0.179185	0.810976	0.14483	0.655488	0.153924	0.696646	0.158639	0.717988
0.179522	0.811263	0.145167	0.656012	0.154261	0.697108	0.158639	0.716895
0.179859	0.81155	0.145504	0.656535	0.154598	0.697568	0.158639	0.715805
0.179859	0.810319	0.14584	0.657056	0.154934	0.698027	0.158976	0.716237
0.180195	0.810606	0.146177	0.657576	0.155271	0.698485	0.159313	0.716667
0.180532	0.810893	0.146514	0.658094	0.155608	0.698941	0.15965	0.717095
0.180869	0.811178	0.146514	0.6571	0.155945	0.699396	0.159987	0.717523
0.181206	0.811463	0.146851	0.657617	0.155945	0.698341	0.159987	0.71644
0.181543	0.811747	0.146851	0.656627	0.156282	0.698795	0.160323	0.716867
0.181879	0.81203	0.147188	0.657143	0.156282	0.697744	0.16066	0.717293
0.182216	0.812312	0.147524	0.657658	0.156618	0.698198	0.160997	0.717718
0.182553	0.812594	0.147524	0.656672	0.156955	0.698651	0.161334	0.718141
0.182553	0.811377	0.147861	0.657186	0.157292	0.699102	0.161671	0.718563
0.182553	0.810164	0.147861	0.656203	0.157629	0.699552	0.162007	0.718984
0.18289	0.810448	0.147861	0.655224	0.157966	0.7	0.162344	0.719403
0.183227	0.81073	0.148198	0.655738	0.158302	0.700447	0.162681	0.719821
0.183563	0.811012	0.148535	0.65625	0.158639	0.700893	0.162681	0.71875
0.1839	0.811293	0.148535	0.655275	0.158639	0.699851	0.163018	0.719168
0.1839	0.810089	0.148535	0.654303	0.158976	0.700297	0.163355	0.719585
0.1839	0.808889	0.148872	0.654815	0.159313	0.700741	0.163355	0.718519
0.184237	0.809172	0.149208	0.655325	0.15965	0.701183	0.163691	0.718935
0.184574	0.809453	0.149208	0.654357	0.159987	0.701625	0.164028	0.71935
0.184574	0.80826	0.149545	0.654867	0.159987	0.70059	0.164028	0.718289
0.184911	0.808542	0.149882	0.655376	0.160323	0.701031	0.164028	0.717231
0.185248	0.808824	0.149882	0.654412	0.16066	0.701471	0.164365	0.717647
0.185248	0.807636	0.150219	0.654919	0.160997	0.701909	0.164702	0.718062
0.185584	0.807918	0.150556	0.655425	0.160997	0.70088	0.165039	0.718475
0.185921	0.808199	0.150893	0.65593	0.161334	0.701318	0.165376	0.718887
0.186258	0.80848	0.150893	0.654971	0.161671	0.701754	0.165712	0.719298
0.186595	0.808759	0.151229	0.655474	0.162007	0.70219	0.166049	0.719708
0.186932	0.809038	0.151566	0.655977	0.162344	0.702624	0.166386	0.720117
0.187268	0.809316	0.151566	0.655022	0.162344	0.701601	0.166386	0.719068
0.187605	0.809593	0.151903	0.655523	0.162681	0.702035	0.166723	0.719477
0.187942	0.809869	0.15224	0.656023	0.163018	0.702467	0.16706	0.719884
0.188279	0.810145	0.152577	0.656522	0.163018	0.701449	0.16706	0.718841
0.188616	0.81042	0.152577	0.655572	0.163018	0.700434	0.167396	0.719247
0.188953	0.810694	0.152913	0.656069	0.163018	0.699422	0.167396	0.718208
0.188953	0.809524	0.15325	0.656566	0.163355	0.699856	0.167733	0.718615
0.188953	0.808357	0.153587	0.657061	0.163691	0.700288	0.16807	0.71902
0.189289	0.808633	0.153587	0.656115	0.164028	0.700719	0.16807	0.717986
0.189626	0.808908	0.153587	0.655172	0.164028	0.699713	0.168407	0.718391
0.189963	0.809182	0.153924	0.655667	0.164365	0.700143	0.168407	0.71736
0.189963	0.808023	0.154261	0.65616	0.164702	0.700573	0.168744	0.717765
0.189963	0.806867	0.154598	0.656652	0.165039	0.701001	0.16908	0.718169
0.1903	0.807143	0.154598	0.655714	0.165039	0.7	0.169417	0.718571
0.190637	0.807418	0.154598	0.654779	0.165376	0.700428	0.169754	0.718973
0.190973	0.807692	0.154934	0.655271	0.165712	0.700855	0.169754	0.717949
0.190973	0.806543	0.155271	0.655761	0.166049	0.70128	0.170091	0.71835
0.19131	0.806818	0.155608	0.65625	0.166049	0.700284	0.170428	0.71875
0.191647	0.807092	0.155608	0.655319	0.166386	0.700709	0.170765	0.719149
0.191984	0.807365	0.155945	0.655807	0.166723	0.701133	0.171101	0.719547
0.192321	0.807638	0.156282	0.656294	0.166723	0.700141	0.171438	0.719943
0.192657	0.80791	0.156618	0.65678	0.16706	0.700565	0.171438	0.718927
0.192994	0.808181	0.156618	0.655853	0.16706	0.699577	0.171775	0.719323
0.192994	0.807042	0.156618	0.65493	0.167396	0.7	0.172112	0.719718
0.193331	0.807314	0.156955	0.655415	0.167733	0.700422	0.172449	0.720113
0.193668	0.807584	0.157292	0.655899	0.16807	0.700843	0.172785	0.720506
0.194005	0.807854	0.157629	0.656381	0.168407	0.701262	0.172785	0.719495
0.194005	0.806723	0.157629	0.655462	0.168407	0.70028	0.173122	0.719888
0.194342	0.806993	0.157966	0.655944	0.168744	0.700699	0.173459	0.72028
0.194678	0.807263	0.158302	0.656425	0.16908	0.701117	0.173796	0.72067
0.195015	0.807531	0.158302	0.655509	0.169417	0.701534	0.173796	0.719665
0.195352	0.807799	0.158639	0.655989	0.169754	0.70195	0.173796	0.718663
0.195689	0.808067	0.158976	0.656467	0.170091	0.702364	0.173796	0.717663
0.196026	0.808333	0.159313	0.656944	0.170428	0.702778	0.173796	0.716667
0.196362	0.808599	0.15965	0.65742	0.170765	0.70319	0.174133	0.71706
0.196699	0.808864	0.15965	0.65651	0.171101	0.703601	0.174133	0.716066
0.197036	0.809129	0.159987	0.656985	0.171438	0.704011	0.17447	0.716459
0.197373	0.809392	0.160323	0.657459	0.171438	0.703039	0.174806	0.716851
0.19771	0.809655	0.16066	0.657931	0.171775	0.703448	0.175143	0.717241
0.198046	0.809917	0.16066	0.657025	0.172112	0.703857	0.175143	0.716253
0.198383	0.810179	0.16066	0.656121	0.172449	0.704264	0.17548	0.716644
0.19872	0.81044	0.160997	0.656593	0.172785	0.70467	0.175817	0.717033
0.199057	0.8107	0.161334	0.657064	0.172785	0.703704	0.176154	0.717421
0.199394	0.810959	0.161334	0.656164	0.173122	0.70411	0.176154	0.716438
0.199731	0.811218	0.161671	0.656635	0.173122	0.703146	0.176154	0.715458
0.200067	0.811475	0.162007	0.657104	0.173459	0.703552	0.17649	0.715847
0.200404	0.811733	0.162344	0.657572	0.173796	0.703956	0.17649	0.71487
0.200741	0.811989	0.162344	0.656676	0.174133	0.70436	0.176827	0.715259
0.200741	0.810884	0.162681	0.657143	0.174133	0.703401	0.177164	0.715646
0.201078	0.811141	0.162681	0.65625	0.174133	0.702446	0.177501	0.716033
0.201415	0.811398	0.163018	0.656716	0.174133	0.701493	0.177838	0.716418
0.201751	0.811653	0.163355	0.657182	0.174133	0.700542	0.178174	0.716802
0.202088	0.811908	0.163355	0.656292	0.174133	0.699594	0.178511	0.717185
0.202088	0.810811	0.163691	0.656757	0.17447	0.7	0.178848	0.717568
0.202425	0.811066	0.164028	0.65722	0.17447	0.699055	0.179185	0.717949
0.202762	0.811321	0.164028	0.656334	0.17447	0.698113	0.179185	0.716981
0.203099	0.811575	0.164028	0.655451	0.17447	0.697174	0.179522	0.717362
0.203435	0.811828	0.164028	0.65457	0.17447	0.696237	0.179859	0.717742
0.203772	0.812081	0.164365	0.655034	0.174806	0.696644	0.180195	0.718121
0.203772	0.810992	0.164702	0.655496	0.174806	0.69571	0.180532	0.718499
0.204109	0.811245	0.164702	0.654618	0.175143	0.696118	0.180869	0.718876
0.204446	0.811497	0.165039	0.65508	0.17548	0.696524	0.181206	0.719251
0.204446	0.810414	0.165376	0.655541	0.175817	0.696929	0.181543	0.719626
0.204783	0.810667	0.165712	0.656	0.175817	0.696	0.181543	0.718667
0.20512	0.810919	0.166049	0.656458	0.176154	0.696405	0.181879	0.719041
0.205456	0.81117	0.166049	0.655585	0.17649	0.696809	0.182216	0.719415
0.205793	0.811421	0.166386	0.656042	0.17649	0.695883	0.182216	0.71846
0.20613	0.811671	0.166723	0.656499	0.176827	0.696286	0.182553	0.718833
0.206467	0.811921	0.166723	0.655629	0.177164	0.696689	0.18289	0.719205
0.206804	0.812169	0.16706	0.656085	0.177501	0.69709	0.183227	0.719577
0.20714	0.812417	0.16706	0.655218	0.177501	0.696169	0.183563	0.719947
0.207477	0.812665	0.167396	0.655673	0.177838	0.69657	0.183563	0.718997
0.207814	0.812912	0.167733	0.656126	0.178174	0.69697	0.183563	0.71805
0.208151	0.813158	0.167733	0.655263	0.178511	0.697368	0.1839	0.718421
0.208488	0.813403	0.167733	0.654402	0.178848	0.697766	0.184237	0.718791
0.208488	0.812336	0.167733	0.653543	0.179185	0.698163	0.184574	0.71916
0.208825	0.812582	0.16807	0.653997	0.179522	0.698558	0.184574	0.718218
0.209161	0.812827	0.16807	0.653141	0.179859	0.698953	0.184911	0.718586
0.209498	0.813072	0.16807	0.652288	0.180195	0.699346	0.185248	0.718954
0.209835	0.813316	0.168407	0.652742	0.180532	0.699739	0.185584	0.719321
0.210172	0.813559	0.168407	0.65189	0.180532	0.698827	0.185921	0.719687
0.210509	0.813802	0.168744	0.652344	0.180869	0.699219	0.186258	0.720052
0.210845	0.814044	0.16908	0.652796	0.181206	0.69961	0.186595	0.720416
0.211182	0.814286	0.169417	0.653247	0.181543	0.7	0.186595	0.719481
0.211182	0.81323	0.169417	0.652399	0.181543	0.699092	0.186932	0.719844
0.211519	0.813472	0.169754	0.65285	0.181543	0.698187	0.187268	0.720207
0.211856	0.813713	0.170091	0.653299	0.181543	0.697283	0.187268	0.719276
0.212193	0.813953	0.170091	0.652455	0.181879	0.697674	0.187605	0.719638
0.212529	0.814194	0.170428	0.652903	0.181879	0.696774	0.187942	0.72
0.212866	0.814433	0.170428	0.652062	0.182216	0.697165	0.188279	0.720361
0.213203	0.814672	0.170428	0.651223	0.182553	0.697555	0.188616	0.720721
0.213203	0.813625	0.170428	0.650386	0.18289	0.697943	0.188953	0.72108
0.21354	0.813864	0.170765	0.650834	0.18289	0.697048	0.189289	0.721438
0.21354	0.812821	0.170765	0.65	0.183227	0.697436	0.189626	0.721795
0.21354	0.81178	0.170765	0.649168	0.183563	0.697823	0.189963	0.722151
0.213877	0.81202	0.171101	0.649616	0.1839	0.69821	0.189963	0.721228
0.213877	0.810983	0.171438	0.650064	0.184237	0.698595	0.1903	0.721584
0.214214	0.811224	0.171438	0.649235	0.184574	0.69898	0.1903	0.720663
0.214214	0.810191	0.171775	0.649682	0.184911	0.699363	0.1903	0.719745
0.214214	0.80916	0.171775	0.648855	0.185248	0.699746	0.190637	0.720102
0.21455	0.809403	0.171775	0.64803	0.185584	0.700127	0.190973	0.720457
0.214887	0.809645	0.172112	0.648477	0.185921	0.700508	0.190973	0.719543
0.214887	0.808619	0.172449	0.648923	0.186258	0.700887	0.19131	0.719899
0.214887	0.807595	0.172785	0.649367	0.186258	0.7	0.191647	0.720253
0.215224	0.807838	0.172785	0.648546	0.186595	0.700379	0.191647	0.719343
0.215561	0.808081	0.173122	0.64899	0.186932	0.700758	0.191984	0.719697
0.215898	0.808323	0.173459	0.649433	0.187268	0.701135	0.192321	0.72005
0.216234	0.808564	0.173459	0.648615	0.187605	0.701511	0.192321	0.719144
0.216571	0.808805	0.173796	0.649057	0.187942	0.701887	0.192321	0.718239
0.216908	0.809045	0.174133	0.649497	0.188279	0.702261	0.192321	0.717337
0.217245	0.809285	0.17447	0.649937	0.188616	0.702635	0.192321	0.716437
0.217582	0.809524	0.17447	0.649123	0.188953	0.703008	0.192657	0.716792
0.217918	0.809762	0.174806	0.649562	0.188953	0.702128	0.192994	0.717146
0.218255	0.81	0.174806	0.64875	0.189289	0.7025	0.192994	0.71625
0.218592	0.810237	0.175143	0.649189	0.189626	0.702871	0.193331	0.716604
0.218929	0.810474	0.175143	0.648379	0.189963	0.703242	0.193331	0.715711
0.219266	0.81071	0.17548	0.648817	0.1903	0.703611	0.193668	0.716065
0.219266	0.809701	0.175817	0.649254	0.190637	0.70398	0.194005	0.716418
0.219603	0.809938	0.176154	0.649689	0.190973	0.704348	0.194342	0.71677
0.219939	0.810174	0.176154	0.648883	0.190973	0.703474	0.194342	0.715881
0.220276	0.810409	0.176154	0.648079	0.19131	0.703841	0.194342	0.714994
0.220276	0.809406	0.17649	0.648515	0.191647	0.704208	0.194678	0.715347
0.220613	0.809642	0.17649	0.647713	0.191984	0.704574	0.195015	0.715698
0.220613	0.808642	0.17649	0.646914	0.192321	0.704938	0.195352	0.716049
0.220613	0.807645	0.176827	0.647349	0.192657	0.705302	0.195352	0.715166
0.22095	0.807882	0.176827	0.646552	0.192994	0.705665	0.195689	0.715517
0.221287	0.808118	0.177164	0.646986	0.192994	0.704797	0.195689	0.714637
0.221623	0.808354	0.177501	0.64742	0.193331	0.70516	0.196026	0.714988
0.221623	0.807362	0.177501	0.646626	0.193668	0.705521	0.196362	0.715337
0.22196	0.807598	0.177501	0.645833	0.193668	0.704657	0.196362	0.714461
0.222297	0.807834	0.177838	0.646267	0.193668	0.703794	0.196699	0.71481
0.222634	0.808068	0.178174	0.646699	0.194005	0.704156	0.196699	0.713936
0.222971	0.808303	0.178511	0.647131	0.194342	0.704518	0.197036	0.714286
0.223308	0.808537	0.178848	0.647561	0.194678	0.704878	0.197036	0.713415
0.223644	0.80877	0.179185	0.64799	0.195015	0.705238	0.197036	0.712546
0.223981	0.809002	0.179522	0.648418	0.195352	0.705596	0.197373	0.712895
0.224318	0.809235	0.179859	0.648846	0.195689	0.705954	0.197373	0.712029
0.224318	0.808252	0.179859	0.648058	0.196026	0.706311	0.19771	0.712379
0.224655	0.808485	0.180195	0.648485	0.196362	0.706667	0.198046	0.712727
0.224655	0.807506	0.180532	0.64891	0.196699	0.707022	0.198383	0.713075
0.224992	0.807739	0.180869	0.649335	0.197036	0.707376	0.19872	0.713422
0.225328	0.807971	0.181206	0.649758	0.197373	0.707729	0.199057	0.713768
0.225665	0.808203	0.181543	0.650181	0.19771	0.708082	0.199394	0.714113
0.225665	0.807229	0.181879	0.650602	0.198046	0.708434	0.199731	0.714458
0.226002	0.807461	0.182216	0.651023	0.198383	0.708785	0.200067	0.714801
0.226339	0.807692	0.182553	0.651442	0.19872	0.709135	0.200404	0.715144
0.226339	0.806723	0.18289	0.651861	0.19872	0.708283	0.200741	0.715486
0.226676	0.806954	0.183227	0.652278	0.199057	0.708633	0.200741	0.714628
0.227012	0.807186	0.183563	0.652695	0.199394	0.708982	0.201078	0.71497
0.227349	0.807416	0.1839	0.65311	0.199731	0.70933	0.201415	0.715311
0.227686	0.807646	0.184237	0.653524	0.200067	0.709677	0.201415	0.714456
0.228023	0.807876	0.184574	0.653938	0.200067	0.708831	0.201751	0.714797
0.22836	0.808105	0.184911	0.65435	0.200404	0.709178	0.202088	0.715137
0.228697	0.808333	0.185248	0.654762	0.200741	0.709524	0.202425	0.715476
0.229033	0.808561	0.185584	0.655172	0.200741	0.70868	0.202762	0.715815
0.229033	0.807601	0.185921	0.655582	0.201078	0.709026	0.203099	0.716152
0.229033	0.806643	0.185921	0.654804	0.201415	0.709371	0.203099	0.715302
0.22937	0.806872	0.186258	0.655213	0.201751	0.709716	0.203435	0.71564
0.229707	0.807101	0.186595	0.655621	0.202088	0.710059	0.203772	0.715976
0.230044	0.807329	0.186932	0.656028	0.202425	0.710402	0.204109	0.716312
0.230044	0.806375	0.187268	0.656434	0.202762	0.710744	0.204446	0.716647
0.230381	0.806604	0.187268	0.65566	0.202762	0.709906	0.204783	0.716981
0.230381	0.805654	0.187605	0.656066	0.203099	0.710247	0.20512	0.717314
0.230717	0.805882	0.187605	0.655294	0.203435	0.710588	0.205456	0.717647
0.230717	0.804935	0.187942	0.655699	0.203772	0.710928	0.205793	0.717979
0.231054	0.805164	0.188279	0.656103	0.204109	0.711268	0.205793	0.717136
0.231054	0.80422	0.188616	0.656506	0.204109	0.710434	0.205793	0.716295
0.231391	0.80445	0.188616	0.655738	0.204446	0.710773	0.205793	0.715457
0.231728	0.804678	0.188953	0.65614	0.204446	0.709942	0.20613	0.715789
0.232065	0.804907	0.188953	0.655374	0.204446	0.709112	0.206467	0.716121
0.232401	0.805134	0.189289	0.655776	0.204783	0.709452	0.206804	0.716453
0.232401	0.804196	0.189289	0.655012	0.20512	0.70979	0.20714	0.716783
0.232738	0.804424	0.189626	0.655413	0.205456	0.710128	0.207477	0.717113
0.232738	0.803488	0.189963	0.655814	0.205793	0.710465	0.207814	0.717442
0.233075	0.803717	0.1903	0.656214	0.20613	0.710801	0.207814	0.716609
0.233075	0.802784	0.190637	0.656613	0.20613	0.709977	0.208151	0.716937
0.233412	0.803013	0.190973	0.65701	0.20613	0.709154	0.208488	0.717265
0.233749	0.803241	0.19131	0.657407	0.206467	0.709491	0.208488	0.716435
0.234086	0.803468	0.191647	0.657803	0.206804	0.709827	0.208825	0.716763
0.234422	0.803695	0.191984	0.658199	0.20714	0.710162	0.209161	0.71709
0.234759	0.803922	0.192321	0.658593	0.207477	0.710496	0.209161	0.716263
0.235096	0.804147	0.192657	0.658986	0.207477	0.709677	0.209498	0.71659
0.235433	0.804373	0.192994	0.659379	0.207814	0.710012	0.209835	0.716916
0.23577	0.804598	0.193331	0.65977	0.207814	0.709195	0.209835	0.716092
0.236106	0.804822	0.193668	0.660161	0.207814	0.708381	0.210172	0.716418
0.236443	0.805046	0.193668	0.659404	0.208151	0.708716	0.210172	0.715596
0.23678	0.805269	0.194005	0.659794	0.208151	0.707904	0.210509	0.715922
0.23678	0.804348	0.194005	0.659039	0.208151	0.707094	0.210509	0.715103
0.237117	0.804571	0.194342	0.659429	0.208151	0.706286	0.210509	0.714286
0.237454	0.804795	0.194678	0.659817	0.208488	0.706621	0.210845	0.714612
0.23779	0.805017	0.195015	0.660205	0.208488	0.705815	0.210845	0.713797
0.238127	0.805239	0.195015	0.659453	0.208825	0.70615	0.211182	0.714123
0.238464	0.805461	0.195015	0.658703	0.208825	0.705347	0.211519	0.714448
0.238801	0.805682	0.195352	0.659091	0.209161	0.705682	0.211856	0.714773
0.238801	0.804767	0.195689	0.659478	0.209161	0.704881	0.212193	0.715096
0.239138	0.804989	0.196026	0.659864	0.209498	0.705215	0.212193	0.714286
0.239138	0.804077	0.196362	0.660249	0.209498	0.704417	0.212529	0.714609
0.239475	0.804299	0.196699	0.660633	0.209498	0.70362	0.212866	0.714932
0.239811	0.80452	0.197036	0.661017	0.209835	0.703955	0.212866	0.714124
0.240148	0.80474	0.197373	0.6614	0.209835	0.70316	0.213203	0.714447
0.240485	0.804961	0.197373	0.660654	0.209835	0.702368	0.21354	0.714769
0.240822	0.80518	0.19771	0.661036	0.209835	0.701577	0.213877	0.71509
0.241159	0.805399	0.198046	0.661417	0.210172	0.701912	0.214214	0.715411
0.241495	0.805618	0.198383	0.661798	0.210172	0.701124	0.21455	0.71573
0.241832	0.805836	0.19872	0.662177	0.210509	0.701459	0.214887	0.716049
0.242169	0.806054	0.19872	0.661435	0.210845	0.701794	0.214887	0.715247
0.242506	0.806271	0.19872	0.660694	0.211182	0.702128	0.215224	0.715566
0.242843	0.806488	0.199057	0.661074	0.211519	0.702461	0.215561	0.715884
0.24318	0.806704	0.199394	0.661453	0.211856	0.702793	0.215898	0.716201
0.243516	0.80692	0.199394	0.660714	0.212193	0.703125	0.216234	0.716518
0.243853	0.807135	0.199731	0.661093	0.212529	0.703456	0.216234	0.715719
0.24419	0.80735	0.200067	0.66147	0.212866	0.703786	0.216571	0.716036
0.244527	0.807564	0.200404	0.661847	0.213203	0.704116	0.216571	0.715239
0.244864	0.807778	0.200741	0.662222	0.21354	0.704444	0.216908	0.715556
0.2452	0.807991	0.200741	0.661487	0.213877	0.704772	0.216908	0.714761
0.245537	0.808204	0.201078	0.661863	0.214214	0.7051	0.217245	0.715078
0.245874	0.808416	0.201078	0.66113	0.21455	0.705426	0.217582	0.715393
0.246211	0.808628	0.201415	0.661504	0.214887	0.705752	0.217582	0.714602
0.246548	0.80884	0.201751	0.661878	0.215224	0.706077	0.217918	0.714917
0.246884	0.809051	0.201751	0.661148	0.215561	0.706402	0.218255	0.715232
0.247221	0.809261	0.201751	0.660419	0.215561	0.705623	0.218592	0.715546
0.247221	0.80837	0.202088	0.660793	0.215898	0.705947	0.218592	0.714758
0.247221	0.807481	0.202425	0.661166	0.216234	0.706271	0.218592	0.713971
0.247221	0.806593	0.202425	0.66044	0.216234	0.705495	0.218592	0.713187
0.247558	0.806806	0.202762	0.660812	0.216571	0.705818	0.218929	0.713502
0.247558	0.805921	0.202762	0.660088	0.216908	0.70614	0.219266	0.713816
0.247895	0.806134	0.203099	0.66046	0.216908	0.705367	0.219266	0.713034
0.248232	0.806346	0.203099	0.659737	0.217245	0.705689	0.219266	0.712254
0.248232	0.805464	0.203435	0.660109	0.217245	0.704918	0.219603	0.712568
0.248569	0.805677	0.203772	0.66048	0.217582	0.70524	0.219939	0.712882
0.248569	0.804798	0.204109	0.660851	0.217918	0.705562	0.220276	0.713195
0.248905	0.805011	0.204109	0.660131	0.218255	0.705882	0.220613	0.713508
0.249242	0.805223	0.204446	0.660501	0.218592	0.706202	0.22095	0.713819
0.249242	0.804348	0.204783	0.66087	0.218592	0.705435	0.22095	0.713043
0.249579	0.80456	0.20512	0.661238	0.218929	0.705755	0.221287	0.713355
0.249916	0.804772	0.205456	0.661605	0.218929	0.704989	0.221623	0.713666
0.250253	0.804984	0.205793	0.661972	0.219266	0.705309	0.22196	0.713976
0.250589	0.805195	0.20613	0.662338	0.219603	0.705628	0.222297	0.714286
0.250926	0.805405	0.206467	0.662703	0.219603	0.704865	0.222297	0.713514
0.251263	0.805616	0.206467	0.661987	0.219603	0.704104	0.222634	0.713823
0.251263	0.804746	0.206804	0.662352	0.219603	0.703344	0.222634	0.713053
0.2516	0.804957	0.20714	0.662716	0.219939	0.703664	0.222971	0.713362
0.251937	0.805167	0.20714	0.662002	0.219939	0.702906	0.223308	0.713671
0.252273	0.805376	0.20714	0.66129	0.219939	0.702151	0.223644	0.713978
0.252273	0.804511	0.207477	0.661654	0.219939	0.701396	0.223981	0.714286
0.25261	0.804721	0.207477	0.660944	0.220276	0.701717	0.224318	0.714592
0.252947	0.80493	0.207477	0.660236	0.220276	0.700965	0.224655	0.714898
0.253284	0.805139	0.207814	0.6606	0.220613	0.701285	0.224992	0.715203
0.253284	0.804278	0.207814	0.659893	0.220613	0.700535	0.224992	0.714438
0.253621	0.804487	0.207814	0.659188	0.22095	0.700855	0.225328	0.714744
0.253621	0.803629	0.208151	0.659552	0.22095	0.700107	0.225665	0.715048
0.253958	0.803838	0.208488	0.659915	0.22095	0.69936	0.226002	0.715352
0.254294	0.804047	0.208825	0.660277	0.221287	0.699681	0.226339	0.715655
0.254294	0.803191	0.208825	0.659574	0.221287	0.698936	0.226339	0.714894
0.254631	0.803401	0.209161	0.659936	0.221623	0.699256	0.226339	0.714134
0.254968	0.803609	0.209498	0.660297	0.221623	0.698514	0.226339	0.713376
0.255305	0.803818	0.209835	0.660657	0.221623	0.697773	0.226676	0.71368
0.255305	0.802966	0.210172	0.661017	0.221623	0.697034	0.227012	0.713983
0.255642	0.803175	0.210509	0.661376	0.22196	0.697354	0.227012	0.713228
0.255642	0.802326	0.210845	0.661734	0.222297	0.697674	0.227012	0.712474
0.255978	0.802534	0.211182	0.662091	0.222297	0.696938	0.227012	0.711721
0.256315	0.802743	0.211519	0.662447	0.222634	0.697257	0.227349	0.712025
0.256652	0.80295	0.211519	0.661749	0.222634	0.696523	0.227686	0.712329
0.256989	0.803158	0.211856	0.662105	0.222971	0.696842	0.228023	0.712632
0.256989	0.802313	0.211856	0.661409	0.223308	0.697161	0.22836	0.712934
0.256989	0.801471	0.212193	0.661765	0.223644	0.697479	0.228697	0.713235
0.257326	0.801679	0.212529	0.66212	0.223644	0.696747	0.229033	0.713536
0.257663	0.801887	0.212866	0.662474	0.223981	0.697065	0.22937	0.713836
0.257999	0.802094	0.213203	0.662827	0.224318	0.697382	0.229707	0.714136
0.258336	0.802301	0.21354	0.66318	0.224655	0.697699	0.230044	0.714435
0.258673	0.802508	0.213877	0.663532	0.224655	0.69697	0.230381	0.714734
0.258673	0.80167	0.213877	0.662839	0.224992	0.697286	0.230717	0.715031
0.25901	0.801877	0.213877	0.662148	0.224992	0.696559	0.230717	0.714286
0.25901	0.801042	0.214214	0.6625	0.224992	0.695833	0.231054	0.714583
0.259347	0.801249	0.21455	0.662851	0.224992	0.695109	0.231054	0.71384
0.259683	0.801455	0.214887	0.663202	0.225328	0.695426	0.231054	0.713098
0.26002	0.801661	0.215224	0.663551	0.225665	0.695742	0.231054	0.712357
0.260357	0.801867	0.215224	0.662863	0.226002	0.696058	0.231054	0.711618
0.260694	0.802073	0.215561	0.663212	0.226339	0.696373	0.231391	0.711917
0.261031	0.802277	0.215898	0.663561	0.226676	0.696687	0.231728	0.712215
0.261367	0.802482	0.215898	0.662875	0.226676	0.695967	0.231728	0.711479
0.261704	0.802686	0.216234	0.663223	0.227012	0.696281	0.231728	0.710744
0.261704	0.801858	0.216234	0.662539	0.227012	0.695562	0.232065	0.711042
0.262041	0.802062	0.216234	0.661856	0.227012	0.694845	0.232401	0.71134
0.262378	0.802266	0.216571	0.662204	0.227349	0.69516	0.232738	0.711637
0.262715	0.802469	0.216571	0.661523	0.227686	0.695473	0.232738	0.710905
0.263052	0.802672	0.216908	0.661871	0.227686	0.694758	0.232738	0.710175
0.263388	0.802875	0.217245	0.662218	0.228023	0.695072	0.232738	0.709446
0.263725	0.803077	0.217245	0.661538	0.22836	0.695385	0.233075	0.709744
0.263725	0.802254	0.217245	0.660861	0.228697	0.695697	0.233412	0.710041
0.263725	0.801433	0.217245	0.660184	0.229033	0.696008	0.233412	0.709314
0.263725	0.800613	0.217582	0.660532	0.22937	0.696319	0.233412	0.708589
0.264062	0.800817	0.217918	0.660878	0.22937	0.695608	0.233749	0.708887
0.264062	0.8	0.218255	0.661224	0.22937	0.694898	0.234086	0.709184
0.264399	0.800204	0.218592	0.66157	0.229707	0.695209	0.234422	0.70948
0.264736	0.800407	0.218929	0.661914	0.229707	0.694501	0.234759	0.709776
0.265072	0.80061	0.218929	0.661241	0.229707	0.693795	0.235096	0.710071
0.265409	0.800813	0.218929	0.660569	0.230044	0.694106	0.235433	0.710366
0.265746	0.801015	0.219266	0.660914	0.230044	0.693401	0.23577	0.71066
0.265746	0.800203	0.219266	0.660243	0.230044	0.692698	0.236106	0.710953
0.266083	0.800405	0.219603	0.660588	0.230381	0.693009	0.236106	0.710233
0.26642	0.800607	0.219603	0.659919	0.230717	0.69332	0.236443	0.710526
0.266756	0.800809	0.219939	0.660263	0.231054	0.69363	0.236443	0.709808
0.267093	0.80101	0.220276	0.660606	0.231391	0.693939	0.23678	0.710101
0.26743	0.801211	0.220613	0.660949	0.231728	0.694248	0.237117	0.710394
0.267767	0.801411	0.22095	0.66129	0.232065	0.694556	0.237454	0.710685
0.268104	0.801611	0.221287	0.661631	0.232065	0.693857	0.237454	0.70997
0.268441	0.801811	0.221287	0.660966	0.232401	0.694165	0.23779	0.710262
0.268441	0.801005	0.221623	0.661307	0.232738	0.694472	0.238127	0.710553
0.268777	0.801205	0.22196	0.661647	0.233075	0.694779	0.238464	0.710843
0.269114	0.801404	0.222297	0.661986	0.233412	0.695085	0.238801	0.711133
0.269451	0.801603	0.222634	0.662325	0.233749	0.695391	0.238801	0.710421
0.269788	0.801802	0.222971	0.662663	0.234086	0.695696	0.238801	0.70971
0.269788	0.801	0.223308	0.663	0.234422	0.696	0.239138	0.71
0.270125	0.801199	0.223644	0.663337	0.234759	0.696304	0.239138	0.709291
0.270461	0.801397	0.223644	0.662675	0.235096	0.696607	0.239475	0.709581
0.270461	0.800598	0.223981	0.663011	0.235433	0.696909	0.239811	0.70987
0.270798	0.800797	0.224318	0.663347	0.235433	0.696215	0.240148	0.710159
0.270798	0.8	0.224655	0.663682	0.23577	0.696517	0.240148	0.709453
0.271135	0.800199	0.224655	0.663022	0.236106	0.696819	0.240485	0.709742
0.271135	0.799404	0.224655	0.662363	0.236106	0.696127	0.240822	0.71003
0.271135	0.798611	0.224992	0.662698	0.236443	0.696429	0.241159	0.710317
0.271472	0.798811	0.225328	0.663033	0.23678	0.696729	0.241495	0.710605
0.271809	0.79901	0.225328	0.662376	0.237117	0.69703	0.241495	0.709901
0.271809	0.79822	0.225665	0.66271	0.237454	0.697329	0.241832	0.710188
0.272145	0.798419	0.226002	0.663043	0.23779	0.697628	0.242169	0.710474
0.272482	0.798618	0.226339	0.663376	0.23779	0.69694	0.242506	0.71076
0.272819	0.798817	0.226676	0.663708	0.238127	0.697239	0.242843	0.711045
0.273156	0.799015	0.227012	0.664039	0.238127	0.696552	0.24318	0.71133
0.273493	0.799213	0.227012	0.663386	0.238464	0.69685	0.24318	0.71063
0.27383	0.79941	0.227349	0.663717	0.238801	0.697148	0.243516	0.710914
0.274166	0.799607	0.227349	0.663065	0.238801	0.696464	0.243516	0.710216
0.274503	0.799804	0.227686	0.663395	0.238801	0.69578	0.243853	0.7105
0.27484	0.8	0.228023	0.663725	0.238801	0.695098	0.24419	0.710784
0.275177	0.800196	0.22836	0.664055	0.239138	0.695397	0.244527	0.711068
0.275514	0.800391	0.228697	0.664384	0.239475	0.695695	0.244864	0.71135
0.27585	0.800587	0.228697	0.663734	0.239811	0.695992	0.2452	0.711632
0.276187	0.800781	0.229033	0.664062	0.239811	0.695312	0.245537	0.711914
0.276524	0.800976	0.229033	0.663415	0.240148	0.69561	0.245874	0.712195
0.276861	0.80117	0.22937	0.663743	0.240485	0.695906	0.246211	0.712476
0.277198	0.801363	0.22937	0.663096	0.240822	0.696203	0.246548	0.712756
0.277535	0.801556	0.229707	0.663424	0.241159	0.696498	0.246884	0.713035
0.277871	0.801749	0.230044	0.663751	0.241495	0.696793	0.246884	0.712342
0.277871	0.800971	0.230044	0.663107	0.241832	0.697087	0.247221	0.712621
0.277871	0.800194	0.230381	0.663434	0.242169	0.697381	0.247558	0.7129
0.278208	0.800388	0.230717	0.66376	0.242506	0.697674	0.247558	0.712209
0.278545	0.800581	0.231054	0.664085	0.242843	0.697967	0.247558	0.71152
0.278882	0.800774	0.231391	0.66441	0.24318	0.698259	0.247558	0.710832
0.279219	0.800966	0.231391	0.663768	0.243516	0.698551	0.247895	0.711111
0.279555	0.801158	0.231391	0.663127	0.243853	0.698842	0.248232	0.71139
0.279555	0.800386	0.231728	0.663452	0.243853	0.698168	0.248569	0.711668
0.279892	0.800578	0.232065	0.663776	0.24419	0.698459	0.248569	0.710983
0.279892	0.799808	0.232065	0.663138	0.244527	0.698749	0.248905	0.711261
0.280229	0.8	0.232401	0.663462	0.244864	0.699038	0.249242	0.711538
0.280229	0.799232	0.232401	0.662824	0.244864	0.698367	0.249579	0.711816
0.280566	0.799424	0.232738	0.663148	0.2452	0.698656	0.249916	0.712092
0.280903	0.799616	0.233075	0.663471	0.245537	0.698945	0.250253	0.712368
0.280903	0.798851	0.233075	0.662835	0.245537	0.698276	0.250589	0.712644
0.281239	0.799043	0.233075	0.662201	0.245874	0.698565	0.250926	0.712919
0.281576	0.799235	0.233075	0.661568	0.246211	0.698853	0.251263	0.713193
0.281913	0.799427	0.233412	0.661891	0.246211	0.698185	0.2516	0.713467
0.28225	0.799618	0.233412	0.66126	0.246211	0.697519	0.251937	0.71374
0.282587	0.799809	0.233749	0.661582	0.246211	0.696854	0.252273	0.714013
0.282587	0.799048	0.233749	0.660952	0.246548	0.697143	0.25261	0.714286
0.282924	0.799239	0.233749	0.660323	0.246884	0.697431	0.252947	0.714558
0.28326	0.79943	0.234086	0.660646	0.247221	0.697719	0.253284	0.714829
0.283597	0.79962	0.234086	0.660019	0.247558	0.698006	0.253284	0.71415
0.283934	0.79981	0.234086	0.659393	0.247895	0.698292	0.253284	0.713472
0.284271	0.8	0.234086	0.658768	0.247895	0.69763	0.253621	0.713744
0.284608	0.800189	0.234422	0.659091	0.248232	0.697917	0.253958	0.714015
0.284944	0.800378	0.234759	0.659413	0.248569	0.698202	0.254294	0.714286
0.285281	0.800567	0.235096	0.659735	0.248905	0.698488	0.254631	0.714556
0.285618	0.800755	0.235433	0.660057	0.249242	0.698772	0.254631	0.713881
0.285955	0.800943	0.23577	0.660377	0.249579	0.699057	0.254968	0.714151
0.285955	0.800188	0.236106	0.660697	0.249579	0.698398	0.255305	0.71442
0.286292	0.800377	0.236443	0.661017	0.249916	0.698682	0.255305	0.713748
0.286628	0.800564	0.23678	0.661336	0.249916	0.698024	0.255305	0.713076
0.286965	0.800752	0.23678	0.660714	0.249916	0.697368	0.255305	0.712406
0.287302	0.800939	0.237117	0.661033	0.250253	0.697653	0.255642	0.712676
0.287639	0.801126	0.237454	0.661351	0.250253	0.696998	0.255978	0.712946
0.287976	0.801312	0.237454	0.660731	0.250589	0.697282	0.256315	0.713215
0.288313	0.801498	0.23779	0.661049	0.250926	0.697566	0.256652	0.713483
0.288649	0.801684	0.23779	0.66043	0.251263	0.697848	0.256989	0.713751
0.288986	0.801869	0.238127	0.660748	0.2516	0.698131	0.256989	0.713084
0.289323	0.802054	0.238127	0.660131	0.251937	0.698413	0.257326	0.713352
0.289323	0.801306	0.238464	0.660448	0.252273	0.698694	0.257326	0.712687
0.28966	0.801491	0.238801	0.660764	0.25261	0.698975	0.257326	0.712022
0.289997	0.801676	0.239138	0.66108	0.25261	0.698324	0.257663	0.712291
0.290333	0.80186	0.239475	0.661395	0.25261	0.697674	0.257663	0.711628
0.290333	0.801115	0.239475	0.660781	0.252947	0.697955	0.257999	0.711896
0.29067	0.8013	0.239475	0.660167	0.252947	0.697307	0.258336	0.712163
0.291007	0.801484	0.239811	0.660482	0.253284	0.697588	0.258336	0.711503
0.291344	0.801668	0.240148	0.660797	0.253621	0.697868	0.258673	0.71177
0.291681	0.801852	0.240485	0.661111	0.253958	0.698148	0.25901	0.712037
0.292018	0.802035	0.240822	0.661425	0.254294	0.698427	0.259347	0.712303
0.292354	0.802218	0.240822	0.660813	0.254631	0.698706	0.259347	0.711645
0.292691	0.802401	0.240822	0.660203	0.254968	0.698984	0.259683	0.711911
0.293028	0.802583	0.241159	0.660517	0.255305	0.699262	0.26002	0.712177
0.293365	0.802765	0.241495	0.660829	0.255642	0.699539	0.260357	0.712442
0.293702	0.802947	0.241832	0.661142	0.255978	0.699816	0.260694	0.712707
0.294038	0.803128	0.242169	0.661454	0.256315	0.700092	0.261031	0.712971
0.294038	0.80239	0.242169	0.660846	0.256315	0.699449	0.261367	0.713235
0.294375	0.802571	0.242506	0.661157	0.256315	0.698806	0.261367	0.71258
0.294712	0.802752	0.242843	0.661468	0.256315	0.698165	0.261704	0.712844
0.295049	0.802933	0.242843	0.660862	0.256652	0.698442	0.262041	0.713107
0.295386	0.803114	0.242843	0.660256	0.256652	0.697802	0.262378	0.71337
0.295722	0.803294	0.24318	0.660567	0.256989	0.698079	0.262715	0.713632
0.296059	0.803473	0.243516	0.660878	0.257326	0.698355	0.262715	0.71298
0.296396	0.803653	0.243853	0.661187	0.257326	0.697717	0.263052	0.713242
0.296733	0.803832	0.243853	0.660584	0.257663	0.697993	0.263052	0.712591
0.296733	0.803099	0.24419	0.660893	0.257663	0.697356	0.263388	0.712853
0.29707	0.803279	0.24419	0.660291	0.257999	0.697632	0.263725	0.713115
0.297407	0.803458	0.244527	0.660601	0.258336	0.697907	0.264062	0.713376
0.297743	0.803636	0.244527	0.66	0.258673	0.698182	0.264062	0.712727
0.297743	0.802906	0.244864	0.660309	0.25901	0.698456	0.264399	0.712988
0.29808	0.803085	0.2452	0.660617	0.259347	0.69873	0.264736	0.713249
0.298417	0.803264	0.245537	0.660925	0.259683	0.699003	0.265072	0.713509
0.298417	0.802536	0.245874	0.661232	0.26002	0.699275	0.265409	0.713768
0.298754	0.802715	0.245874	0.660633	0.260357	0.699548	0.265746	0.714027
0.299091	0.802893	0.245874	0.660036	0.260357	0.698915	0.265746	0.713382
0.299427	0.803071	0.246211	0.660343	0.260694	0.699187	0.266083	0.71364
0.299427	0.802347	0.246211	0.659747	0.261031	0.699458	0.26642	0.713899
0.299764	0.802525	0.246548	0.660054	0.261367	0.699729	0.266756	0.714157
0.299764	0.801802	0.246884	0.66036	0.261704	0.7	0.266756	0.713514
0.300101	0.80198	0.246884	0.659766	0.262041	0.70027	0.267093	0.713771
0.300438	0.802158	0.247221	0.660072	0.262041	0.69964	0.26743	0.714029
0.300775	0.802336	0.247221	0.659479	0.262041	0.699012	0.267767	0.714286
0.301111	0.802513	0.247221	0.658887	0.262378	0.699282	0.268104	0.714542
0.301448	0.802691	0.247558	0.659193	0.262715	0.699552	0.268441	0.714798
0.301785	0.802867	0.247895	0.659498	0.262715	0.698925	0.268777	0.715054
0.302122	0.803044	0.248232	0.659803	0.262715	0.698299	0.269114	0.715309
0.302459	0.80322	0.248232	0.659213	0.262715	0.697674	0.269114	0.714669
0.302459	0.802502	0.248569	0.659517	0.263052	0.697945	0.269451	0.714924
0.302796	0.802679	0.248905	0.659821	0.263052	0.697321	0.269788	0.715179
0.303132	0.802855	0.248905	0.659233	0.263388	0.697591	0.270125	0.715433
0.303132	0.802139	0.248905	0.658645	0.263725	0.697861	0.270461	0.715686
0.303132	0.801425	0.249242	0.658949	0.264062	0.69813	0.270798	0.715939
0.303469	0.801601	0.249242	0.658363	0.264399	0.698399	0.271135	0.716192
0.303806	0.801778	0.249579	0.658667	0.264736	0.698667	0.271135	0.715556
0.304143	0.801954	0.249579	0.658082	0.265072	0.698934	0.271472	0.715808
0.30448	0.80213	0.249916	0.658385	0.265409	0.699201	0.271809	0.71606
0.304816	0.802305	0.249916	0.657801	0.265746	0.699468	0.272145	0.716312
0.305153	0.80248	0.250253	0.658105	0.266083	0.699734	0.272482	0.716563
0.30549	0.802655	0.250589	0.658407	0.26642	0.7	0.272819	0.716814
0.305827	0.802829	0.250926	0.658709	0.26642	0.699381	0.273156	0.717065
0.305827	0.80212	0.251263	0.659011	0.266756	0.699647	0.273156	0.716431
0.305827	0.801412	0.2516	0.659312	0.267093	0.699912	0.273156	0.715799
0.306164	0.801587	0.251937	0.659612	0.26743	0.700176	0.273156	0.715168
0.306164	0.800881	0.252273	0.659912	0.267767	0.700441	0.273493	0.715418
0.306501	0.801056	0.25261	0.660211	0.268104	0.700704	0.27383	0.715669
0.306837	0.801231	0.252947	0.66051	0.268104	0.700088	0.274166	0.715919
0.307174	0.801406	0.252947	0.65993	0.268441	0.700351	0.274503	0.716169
0.307511	0.80158	0.252947	0.65935	0.268777	0.700615	0.27484	0.716418
0.307848	0.801754	0.252947	0.658772	0.269114	0.700877	0.275177	0.716667
0.307848	0.801052	0.253284	0.659071	0.269451	0.701139	0.275514	0.716915
0.308185	0.801226	0.253284	0.658494	0.269788	0.701401	0.275514	0.716287
0.308521	0.8014	0.253621	0.658793	0.270125	0.701662	0.275514	0.715661
0.308858	0.801573	0.253621	0.658217	0.270461	0.701923	0.27585	0.715909
0.309195	0.801747	0.253621	0.657642	0.270798	0.702183	0.27585	0.715284
0.309195	0.801047	0.253958	0.657941	0.271135	0.702443	0.276187	0.715532
0.309532	0.801221	0.254294	0.658239	0.271472	0.702703	0.276524	0.71578
0.309869	0.801394	0.254294	0.657666	0.271809	0.702962	0.276861	0.716028
0.310205	0.801567	0.254631	0.657963	0.272145	0.70322	0.276861	0.715405
0.310205	0.80087	0.254631	0.657391	0.272482	0.703478	0.277198	0.715652
0.310542	0.801043	0.254631	0.65682	0.272482	0.702867	0.277198	0.71503
0.310879	0.801215	0.254968	0.657118	0.272819	0.703125	0.277535	0.715278
0.311216	0.801388	0.255305	0.657415	0.273156	0.703382	0.277535	0.714657
0.311553	0.80156	0.255642	0.657712	0.273156	0.702773	0.277871	0.714905
0.31189	0.801732	0.255978	0.658009	0.273156	0.702164	0.277871	0.714286
0.312226	0.801903	0.256315	0.658304	0.273156	0.701557	0.277871	0.713668
0.312563	0.802074	0.256652	0.6586	0.273493	0.701815	0.277871	0.713051
0.3129	0.802245	0.256652	0.658031	0.27383	0.702073	0.278208	0.713299
0.313237	0.802416	0.256989	0.658326	0.274166	0.70233	0.278545	0.713546
0.313574	0.802586	0.257326	0.658621	0.274503	0.702586	0.278882	0.713793
0.31391	0.802756	0.257663	0.658915	0.27484	0.702842	0.278882	0.713178
0.314247	0.802926	0.257999	0.659208	0.27484	0.702238	0.279219	0.713425
0.314584	0.803095	0.258336	0.659501	0.27484	0.701634	0.279555	0.713672
0.314921	0.803265	0.258336	0.658935	0.275177	0.70189	0.279892	0.713918
0.315258	0.803433	0.258673	0.659227	0.275514	0.702146	0.280229	0.714163
0.315594	0.803602	0.25901	0.65952	0.275514	0.701544	0.280229	0.713551
0.315931	0.80377	0.259347	0.659811	0.27585	0.701799	0.280566	0.713796
0.316268	0.803938	0.259683	0.660103	0.276187	0.702055	0.280903	0.714041
0.316605	0.804106	0.259683	0.659538	0.276524	0.70231	0.280903	0.71343
0.316942	0.804273	0.26002	0.659829	0.276861	0.702564	0.281239	0.713675
0.316942	0.803587	0.26002	0.659266	0.277198	0.702818	0.281576	0.71392
0.317279	0.803754	0.26002	0.658703	0.277535	0.703072	0.281913	0.714164
0.317615	0.803922	0.260357	0.658994	0.277871	0.703325	0.28225	0.714407
0.317952	0.804089	0.260694	0.659285	0.277871	0.702726	0.282587	0.714651
0.318289	0.804255	0.260694	0.658723	0.277871	0.702128	0.282924	0.714894
0.318626	0.804422	0.260694	0.658163	0.278208	0.702381	0.282924	0.714286
0.318626	0.803738	0.260694	0.657604	0.278545	0.702634	0.28326	0.714528
0.318963	0.803905	0.260694	0.657046	0.278882	0.702886	0.283597	0.714771
0.318963	0.803223	0.260694	0.656489	0.279219	0.703138	0.283597	0.714165
0.319299	0.80339	0.261031	0.65678	0.279219	0.702542	0.283934	0.714407
0.319636	0.803556	0.261367	0.65707	0.279219	0.701947	0.283934	0.713802
0.319973	0.803723	0.261704	0.65736	0.279555	0.7022	0.284271	0.714044
0.32031	0.803888	0.262041	0.65765	0.279892	0.702451	0.284608	0.714286
0.320647	0.804054	0.262378	0.657939	0.279892	0.701858	0.284608	0.713682
0.320983	0.804219	0.262715	0.658228	0.280229	0.70211	0.284944	0.713924
0.32132	0.804384	0.263052	0.658516	0.280229	0.701518	0.285281	0.714165
0.321657	0.804549	0.263388	0.658804	0.280229	0.700927	0.285281	0.713564
0.321994	0.804714	0.263388	0.658249	0.280229	0.700337	0.285618	0.713805
0.322331	0.804878	0.263725	0.658537	0.280229	0.699748	0.285955	0.714045
0.322668	0.805042	0.263725	0.657983	0.280229	0.69916	0.286292	0.714286
0.323004	0.805206	0.263725	0.657431	0.280566	0.699412	0.286628	0.714526
0.323341	0.805369	0.263725	0.656879	0.280903	0.699664	0.286965	0.714765
0.323678	0.805532	0.264062	0.657167	0.280903	0.699078	0.286965	0.714166
0.324015	0.805695	0.264399	0.657454	0.280903	0.698492	0.287302	0.714405
0.324352	0.805858	0.264736	0.657741	0.281239	0.698745	0.287639	0.714644
0.324352	0.805184	0.265072	0.658027	0.281576	0.698997	0.287976	0.714883
0.324688	0.805347	0.265409	0.658312	0.281913	0.699248	0.288313	0.715121
0.325025	0.805509	0.265746	0.658598	0.28225	0.699499	0.288649	0.715359
0.325025	0.804837	0.265746	0.658048	0.282587	0.69975	0.288986	0.715596
0.325025	0.804167	0.265746	0.6575	0.282924	0.7	0.288986	0.715
0.325362	0.80433	0.266083	0.657785	0.282924	0.699417	0.289323	0.715237
0.325699	0.804493	0.26642	0.65807	0.28326	0.699667	0.28966	0.715474
0.325699	0.803824	0.26642	0.657523	0.283597	0.699917	0.289997	0.715711
0.326036	0.803987	0.26642	0.656977	0.283597	0.699336	0.290333	0.715947
0.326373	0.804149	0.266756	0.657261	0.283934	0.699585	0.290333	0.715353
0.326709	0.804312	0.267093	0.657546	0.284271	0.699834	0.29067	0.715589
0.326709	0.803645	0.267093	0.657001	0.284271	0.699254	0.29067	0.714996
0.327046	0.803808	0.267093	0.656457	0.284608	0.699503	0.291007	0.715232
0.327383	0.80397	0.267093	0.655914	0.284608	0.698925	0.291344	0.715467
0.327383	0.803306	0.26743	0.656198	0.284608	0.698347	0.291681	0.715702
0.32772	0.803468	0.267767	0.656482	0.284944	0.698596	0.292018	0.715937
0.328057	0.80363	0.267767	0.655941	0.285281	0.698845	0.292354	0.716172
0.328393	0.803792	0.268104	0.656224	0.285281	0.698269	0.292691	0.716406
0.32873	0.803954	0.268104	0.655684	0.285618	0.698517	0.293028	0.716639
0.329067	0.804115	0.268441	0.655967	0.285955	0.698765	0.293028	0.716049
0.329404	0.804276	0.268777	0.65625	0.285955	0.698191	0.293365	0.716283
0.329741	0.804437	0.269114	0.656532	0.285955	0.697617	0.293365	0.715694
0.330077	0.804598	0.269451	0.656814	0.286292	0.697865	0.293702	0.715928
0.330414	0.804758	0.269788	0.657096	0.286628	0.698113	0.293702	0.71534
0.330751	0.804918	0.270125	0.657377	0.286965	0.698361	0.294038	0.715574
0.331088	0.805078	0.270461	0.657658	0.287302	0.698608	0.294375	0.715807
0.331425	0.805237	0.270798	0.657938	0.287302	0.698036	0.294375	0.715221
0.331762	0.805397	0.271135	0.658218	0.287302	0.697465	0.294375	0.714636
0.331762	0.804739	0.271472	0.658497	0.287639	0.697712	0.294712	0.714869
0.332098	0.804898	0.271809	0.658776	0.287639	0.697143	0.295049	0.715102
0.332435	0.805057	0.272145	0.659054	0.287976	0.69739	0.295049	0.714519
0.332772	0.805216	0.272482	0.659332	0.288313	0.697637	0.295386	0.714751
0.333109	0.805375	0.272819	0.659609	0.288649	0.697883	0.295386	0.714169
0.333109	0.804719	0.273156	0.659886	0.288986	0.698129	0.295722	0.714402
0.333446	0.804878	0.273493	0.660163	0.289323	0.698374	0.296059	0.714634
0.333782	0.805037	0.27383	0.660439	0.28966	0.698619	0.296059	0.714054
0.334119	0.805195	0.27383	0.659903	0.28966	0.698052	0.296396	0.714286
0.334456	0.805353	0.274166	0.660178	0.289997	0.698297	0.296733	0.714517
0.334793	0.805511	0.274503	0.660454	0.290333	0.698541	0.29707	0.714749
0.334793	0.804858	0.27484	0.660729	0.29067	0.698785	0.297407	0.71498
0.33513	0.805016	0.275177	0.661003	0.29067	0.69822	0.297743	0.71521
0.33513	0.804365	0.275514	0.661277	0.291007	0.698464	0.29808	0.715441
0.335466	0.804523	0.275514	0.660743	0.291007	0.6979	0.29808	0.714863
0.335803	0.804681	0.275514	0.66021	0.291344	0.698144	0.29808	0.714286
0.33614	0.804839	0.275514	0.659677	0.291681	0.698387	0.298417	0.714516
0.336477	0.804996	0.27585	0.659952	0.292018	0.69863	0.298754	0.714746
0.336477	0.804348	0.276187	0.660225	0.292354	0.698873	0.299091	0.714976
0.336814	0.804505	0.276187	0.659694	0.292691	0.699115	0.299427	0.715205
0.337151	0.804662	0.276187	0.659164	0.293028	0.699357	0.299764	0.715434
0.337487	0.804819	0.276524	0.659438	0.293365	0.699598	0.300101	0.715663
0.337824	0.804976	0.276524	0.658909	0.293702	0.699839	0.300438	0.715891
0.338161	0.805132	0.276861	0.659182	0.293702	0.699278	0.300775	0.716119
0.338498	0.805288	0.277198	0.659455	0.294038	0.699519	0.301111	0.716346
0.338835	0.805444	0.277535	0.659728	0.294038	0.698959	0.301448	0.716573
0.338835	0.8048	0.277871	0.66	0.294375	0.6992	0.301785	0.7168
0.339171	0.804956	0.277871	0.659472	0.294375	0.698641	0.302122	0.717026
0.339508	0.805112	0.278208	0.659744	0.294712	0.698882	0.302459	0.717252
0.339508	0.804469	0.278208	0.659218	0.295049	0.699122	0.302796	0.717478
0.339508	0.803828	0.278545	0.65949	0.295386	0.699362	0.302796	0.716906
0.339508	0.803187	0.278545	0.658964	0.295386	0.698805	0.303132	0.717131
0.339845	0.803344	0.278882	0.659236	0.295386	0.698248	0.303469	0.717357
0.340182	0.8035	0.278882	0.658711	0.295722	0.698488	0.303806	0.717582
0.340519	0.803657	0.279219	0.658983	0.296059	0.698728	0.304143	0.717806
0.340856	0.803813	0.279219	0.658459	0.296396	0.698967	0.30448	0.71803
0.341192	0.803968	0.279219	0.657937	0.296733	0.699206	0.304816	0.718254
0.341529	0.804124	0.279555	0.658208	0.296733	0.698652	0.305153	0.718477
0.341866	0.804279	0.279892	0.658479	0.296733	0.698098	0.305153	0.717908
0.341866	0.803642	0.280229	0.658749	0.296733	0.697546	0.305153	0.71734
0.342203	0.803797	0.280566	0.659019	0.296733	0.696994	0.305153	0.716772
0.34254	0.803953	0.280566	0.658498	0.29707	0.697233	0.30549	0.716996
0.342876	0.804107	0.280566	0.657978	0.297407	0.697472	0.30549	0.71643
0.343213	0.804262	0.280566	0.657459	0.297407	0.696922	0.305827	0.716654
0.34355	0.804416	0.280903	0.657729	0.297743	0.697161	0.306164	0.716877
0.343887	0.804571	0.280903	0.65721	0.29808	0.6974	0.306501	0.7171
0.344224	0.804724	0.280903	0.656693	0.29808	0.69685	0.306837	0.717323
0.34456	0.804878	0.281239	0.656963	0.298417	0.697089	0.307174	0.717545
0.344897	0.805031	0.281239	0.656447	0.298754	0.697327	0.307511	0.717767
0.345234	0.805185	0.281576	0.656716	0.298754	0.696779	0.307511	0.717203
0.345571	0.805338	0.281913	0.656986	0.299091	0.697017	0.307848	0.717425
0.345908	0.80549	0.28225	0.657255	0.299427	0.697255	0.308185	0.717647
0.346245	0.805643	0.282587	0.657524	0.299427	0.696708	0.308521	0.717868
0.346581	0.805795	0.282924	0.657792	0.299764	0.696946	0.308858	0.718089
0.346581	0.805164	0.28326	0.658059	0.300101	0.697183	0.309195	0.71831
0.346918	0.805317	0.283597	0.658327	0.300438	0.69742	0.309532	0.71853
0.347255	0.805469	0.283934	0.658594	0.300438	0.696875	0.309869	0.71875
0.347255	0.80484	0.284271	0.65886	0.300775	0.697112	0.309869	0.718189
0.347255	0.804212	0.284271	0.658346	0.300775	0.696568	0.310205	0.718409
0.347592	0.804365	0.284608	0.658613	0.301111	0.696804	0.310542	0.718628
0.347592	0.803738	0.284608	0.6581	0.301111	0.696262	0.310542	0.718069
0.347929	0.803891	0.284944	0.658366	0.301448	0.696498	0.310879	0.718288
0.348265	0.804044	0.285281	0.658631	0.301785	0.696734	0.311216	0.718507
0.348602	0.804196	0.285618	0.658897	0.302122	0.69697	0.311216	0.717949
0.348602	0.803571	0.285955	0.659161	0.302459	0.697205	0.311216	0.717391
0.348939	0.803724	0.285955	0.65865	0.302796	0.69744	0.311553	0.717611
0.349276	0.803876	0.286292	0.658915	0.302796	0.696899	0.311553	0.717054
0.349613	0.804028	0.286292	0.658404	0.302796	0.696359	0.311553	0.716499
0.349949	0.80418	0.286628	0.658669	0.303132	0.696594	0.311553	0.715944
0.350286	0.804331	0.286965	0.658933	0.303132	0.696056	0.311553	0.715391
0.350623	0.804482	0.287302	0.659196	0.303469	0.696291	0.311553	0.714838
0.35096	0.804633	0.287639	0.659459	0.303469	0.695753	0.311553	0.714286
0.35096	0.804012	0.287976	0.659722	0.303469	0.695216	0.31189	0.714506
0.351297	0.804163	0.288313	0.659985	0.303469	0.69468	0.312226	0.714726
0.351297	0.803544	0.288649	0.660247	0.303806	0.694915	0.312226	0.714176
0.351634	0.803695	0.288649	0.659738	0.304143	0.69515	0.312226	0.713626
0.35197	0.803846	0.288986	0.66	0.30448	0.695385	0.312563	0.713846
0.352307	0.803997	0.289323	0.660261	0.304816	0.695619	0.3129	0.714066
0.352644	0.804147	0.289323	0.659754	0.304816	0.695084	0.3129	0.713518
0.352981	0.804298	0.28966	0.660015	0.305153	0.695318	0.313237	0.713738
0.353318	0.804448	0.28966	0.659509	0.30549	0.695552	0.313574	0.713957
0.353318	0.803831	0.289997	0.65977	0.30549	0.695019	0.31391	0.714176
0.353318	0.803216	0.290333	0.660031	0.30549	0.694487	0.314247	0.714395
0.353654	0.803366	0.29067	0.660291	0.30549	0.693956	0.314584	0.714614
0.353654	0.802752	0.29067	0.659786	0.30549	0.693425	0.314921	0.714832
0.353991	0.802903	0.291007	0.660046	0.30549	0.692895	0.314921	0.714286
0.353991	0.80229	0.291344	0.660305	0.30549	0.692366	0.315258	0.714504
0.354328	0.802441	0.291681	0.660564	0.30549	0.691838	0.315594	0.714722
0.354328	0.801829	0.292018	0.660823	0.305827	0.692073	0.315931	0.714939
0.354665	0.80198	0.292018	0.66032	0.306164	0.692308	0.316268	0.715156
0.354665	0.80137	0.292354	0.660578	0.306164	0.691781	0.316605	0.715373
0.355002	0.801521	0.292354	0.660076	0.306164	0.691255	0.316942	0.715589
0.355339	0.801672	0.292354	0.659574	0.306164	0.690729	0.316942	0.715046
0.355675	0.801822	0.292354	0.659074	0.306501	0.690964	0.316942	0.714503
0.355675	0.801214	0.292691	0.659332	0.306837	0.691199	0.317279	0.714719
0.356012	0.801365	0.292691	0.658832	0.306837	0.690675	0.317615	0.714936
0.356012	0.800758	0.293028	0.659091	0.307174	0.690909	0.317952	0.715152
0.356349	0.800908	0.293365	0.659349	0.307174	0.690386	0.318289	0.715367
0.356686	0.801059	0.293702	0.659607	0.307511	0.69062	0.318626	0.715582
0.357023	0.801209	0.294038	0.659864	0.307511	0.690098	0.318626	0.715042
0.357359	0.80136	0.294375	0.660121	0.307848	0.690332	0.318626	0.714502
0.357696	0.801509	0.294375	0.659623	0.307848	0.689811	0.318626	0.713962
0.358033	0.801659	0.294375	0.659125	0.308185	0.690045	0.318963	0.714178
0.35837	0.801809	0.294712	0.659382	0.308521	0.690279	0.319299	0.714393
0.358707	0.801958	0.294712	0.658886	0.308858	0.690512	0.319636	0.714608
0.359043	0.802107	0.295049	0.659142	0.309195	0.690745	0.319973	0.714823
0.35938	0.802256	0.295386	0.659398	0.309532	0.690977	0.32031	0.715038
0.359717	0.802404	0.295722	0.659654	0.309869	0.69121	0.320647	0.715252
0.360054	0.802553	0.296059	0.65991	0.309869	0.690691	0.320647	0.714715
0.360391	0.802701	0.296396	0.660165	0.310205	0.690923	0.320983	0.714929
0.360728	0.802849	0.296396	0.65967	0.310542	0.691154	0.32132	0.715142
0.360728	0.802247	0.296733	0.659925	0.310879	0.691386	0.321657	0.715356
0.361064	0.802395	0.29707	0.66018	0.311216	0.691617	0.321994	0.715569
0.361064	0.801795	0.29707	0.659686	0.311216	0.691099	0.321994	0.715034
0.361401	0.801943	0.297407	0.65994	0.311553	0.69133	0.321994	0.714499
0.361738	0.802091	0.297407	0.659447	0.31189	0.691561	0.322331	0.714712
0.362075	0.802239	0.297743	0.659701	0.312226	0.691791	0.322331	0.714179
0.362412	0.802386	0.297743	0.65921	0.312226	0.691275	0.322668	0.714392
0.362748	0.802534	0.297743	0.658718	0.312226	0.69076	0.323004	0.714605
0.362748	0.801936	0.29808	0.658972	0.312563	0.69099	0.323004	0.714073
0.362748	0.801339	0.298417	0.659226	0.3129	0.69122	0.323341	0.714286
0.363085	0.801487	0.298754	0.65948	0.313237	0.69145	0.323341	0.713755
0.363422	0.801634	0.299091	0.659733	0.313574	0.691679	0.323341	0.713224
0.363759	0.801782	0.299427	0.659985	0.31391	0.691908	0.323678	0.713437
0.364096	0.801929	0.299764	0.660237	0.314247	0.692137	0.323678	0.712908
0.364432	0.802076	0.300101	0.660489	0.314247	0.691623	0.324015	0.713121
0.364769	0.802222	0.300101	0.66	0.314584	0.691852	0.324015	0.712593
0.364769	0.801628	0.300101	0.659511	0.314921	0.69208	0.324352	0.712805
0.365106	0.801775	0.300101	0.659024	0.314921	0.691568	0.324688	0.713018
0.365443	0.801922	0.300438	0.659276	0.314921	0.691057	0.324688	0.712491
0.365443	0.801329	0.300775	0.659527	0.315258	0.691285	0.325025	0.712703
0.36578	0.801476	0.301111	0.659779	0.315594	0.691513	0.325025	0.712177
0.36578	0.800885	0.301448	0.66003	0.315594	0.691003	0.325025	0.711652
0.366117	0.801032	0.301448	0.659543	0.315594	0.690494	0.325025	0.711127
0.366453	0.801178	0.301785	0.659794	0.315594	0.689985	0.325362	0.71134
0.36679	0.801324	0.302122	0.660044	0.315931	0.690213	0.325362	0.710817
0.367127	0.801471	0.302459	0.660294	0.316268	0.690441	0.325362	0.710294
0.367464	0.801616	0.302796	0.660544	0.316268	0.689934	0.325699	0.710507
0.367801	0.801762	0.303132	0.660793	0.316268	0.689427	0.326036	0.71072
0.367801	0.801174	0.303469	0.661042	0.316605	0.689655	0.326036	0.710198
0.367801	0.800587	0.303806	0.66129	0.316605	0.68915	0.326373	0.710411
0.367801	0.8	0.303806	0.660806	0.316942	0.689377	0.326709	0.710623
0.368137	0.800146	0.304143	0.661054	0.317279	0.689605	0.327046	0.710835
0.368474	0.800293	0.30448	0.661302	0.317615	0.689832	0.327046	0.710315
0.368811	0.800439	0.304816	0.66155	0.317952	0.690058	0.327383	0.710526
0.369148	0.800584	0.304816	0.661066	0.318289	0.690285	0.327383	0.710007
0.369148	0.8	0.305153	0.661314	0.318289	0.689781	0.32772	0.710219
0.369485	0.800146	0.30549	0.661561	0.318289	0.689278	0.328057	0.71043
0.369821	0.800292	0.30549	0.661079	0.318626	0.689504	0.328393	0.710641
0.370158	0.800437	0.305827	0.661326	0.318626	0.689002	0.32873	0.710852
0.370158	0.799854	0.306164	0.661572	0.318963	0.689229	0.329067	0.711063
0.370495	0.8	0.306501	0.661818	0.318963	0.688727	0.329404	0.711273
0.370832	0.800145	0.306837	0.662064	0.318963	0.688227	0.329741	0.711483
0.371169	0.80029	0.307174	0.662309	0.318963	0.687727	0.329741	0.710966
0.371506	0.800435	0.307174	0.661829	0.319299	0.687954	0.329741	0.71045
0.371842	0.80058	0.307511	0.662074	0.319636	0.68818	0.330077	0.71066
0.372179	0.800725	0.307848	0.662319	0.319973	0.688406	0.330414	0.71087
0.372516	0.800869	0.307848	0.661839	0.32031	0.688631	0.330751	0.711079
0.372853	0.801013	0.308185	0.662084	0.320647	0.688857	0.331088	0.711288
0.372853	0.800434	0.308185	0.661605	0.320983	0.689082	0.331425	0.711497
0.37319	0.800578	0.308521	0.66185	0.32132	0.689306	0.331762	0.711705
0.37319	0.8	0.308858	0.662094	0.321657	0.689531	0.332098	0.711913
0.373526	0.800144	0.309195	0.662338	0.321657	0.689033	0.332435	0.712121
0.373863	0.800288	0.309532	0.662581	0.321994	0.689257	0.332772	0.712329
0.373863	0.799712	0.309532	0.662104	0.322331	0.689481	0.333109	0.712536
0.3742	0.799856	0.309532	0.661627	0.322331	0.688985	0.333446	0.712743
0.374537	0.8	0.309532	0.661151	0.322668	0.689209	0.333782	0.71295
0.374874	0.800144	0.309869	0.661395	0.322668	0.688713	0.334119	0.713156
0.375211	0.800287	0.309869	0.66092	0.323004	0.688937	0.334456	0.713362
0.375547	0.800431	0.310205	0.661163	0.323004	0.688442	0.334793	0.713568
0.375884	0.800574	0.310205	0.660689	0.323004	0.687948	0.334793	0.713056
0.376221	0.800717	0.310205	0.660215	0.323341	0.688172	0.334793	0.712545
0.376558	0.80086	0.310542	0.660458	0.323341	0.687679	0.334793	0.712034
0.376895	0.801002	0.310879	0.660702	0.323341	0.687187	0.33513	0.712241
0.377231	0.801144	0.311216	0.660944	0.323341	0.686695	0.335466	0.712446
0.377568	0.801287	0.311216	0.660472	0.323678	0.686919	0.335803	0.712652
0.377568	0.800714	0.311216	0.66	0.324015	0.687143	0.335803	0.712143
0.377568	0.800143	0.311216	0.659529	0.324352	0.687366	0.33614	0.712348
0.377568	0.799572	0.311553	0.659772	0.324688	0.687589	0.336477	0.712553
0.377568	0.799002	0.31189	0.660014	0.325025	0.687812	0.336477	0.712046
0.377905	0.799145	0.312226	0.660256	0.325025	0.687322	0.336814	0.712251
0.378242	0.799288	0.312563	0.660498	0.325025	0.686833	0.337151	0.712456
0.378579	0.799431	0.3129	0.66074	0.325362	0.687055	0.337151	0.711949
0.378915	0.799574	0.313237	0.660981	0.325362	0.686567	0.337487	0.712154
0.379252	0.799716	0.313574	0.661222	0.325699	0.68679	0.337487	0.711648
0.379589	0.799858	0.313574	0.660752	0.325699	0.686302	0.337487	0.711143
0.379926	0.8	0.31391	0.660993	0.325699	0.685816	0.337824	0.711348
0.379926	0.799433	0.31391	0.660524	0.326036	0.686038	0.337824	0.710843
0.380263	0.799575	0.31391	0.660057	0.326036	0.685552	0.337824	0.71034
0.3806	0.799717	0.31391	0.65959	0.326036	0.685067	0.338161	0.710545
0.380936	0.799859	0.314247	0.65983	0.326036	0.684583	0.338498	0.71075
0.381273	0.8	0.314584	0.660071	0.326373	0.684806	0.338835	0.710954
0.38161	0.800141	0.314921	0.660311	0.326373	0.684322	0.339171	0.711158
0.381947	0.800282	0.314921	0.659845	0.326373	0.683839	0.339171	0.710656
0.382284	0.800423	0.314921	0.659379	0.326709	0.684062	0.339171	0.710155
0.382284	0.799859	0.315258	0.659619	0.327046	0.684285	0.339171	0.709655
0.382284	0.799296	0.315258	0.659155	0.327383	0.684507	0.339171	0.709155
0.38262	0.799437	0.315594	0.659395	0.327383	0.684025	0.339171	0.708656
0.382957	0.799578	0.315931	0.659634	0.32772	0.684248	0.339508	0.708861
0.382957	0.799016	0.315931	0.659171	0.32772	0.683767	0.339845	0.709065
0.383294	0.799157	0.316268	0.65941	0.328057	0.683989	0.340182	0.70927
0.383631	0.799298	0.316605	0.659649	0.328057	0.683509	0.340519	0.709474
0.383968	0.799439	0.316942	0.659888	0.328057	0.683029	0.340856	0.709677
0.383968	0.798879	0.317279	0.660126	0.328393	0.683252	0.341192	0.709881
0.384304	0.79902	0.317615	0.660364	0.328393	0.682773	0.341529	0.710084
0.384641	0.79916	0.317952	0.660602	0.32873	0.682995	0.341866	0.710287
0.384641	0.798601	0.318289	0.660839	0.329067	0.683217	0.342203	0.71049
0.384978	0.798742	0.318289	0.660377	0.329404	0.683438	0.342203	0.709993
0.384978	0.798184	0.318626	0.660615	0.329741	0.683659	0.34254	0.710196
0.385315	0.798325	0.318626	0.660154	0.330077	0.68388	0.342876	0.710398
0.385652	0.798466	0.318626	0.659693	0.330414	0.6841	0.342876	0.709902
0.385989	0.798606	0.318963	0.65993	0.330414	0.683624	0.342876	0.709408
0.386325	0.798747	0.319299	0.660167	0.330414	0.683148	0.342876	0.708914
0.386662	0.798887	0.319299	0.659708	0.330751	0.683368	0.343213	0.709116
0.386999	0.799026	0.319636	0.659944	0.330751	0.682893	0.34355	0.709318
0.387336	0.799166	0.319973	0.660181	0.330751	0.682418	0.343887	0.70952
0.387673	0.799306	0.32031	0.660417	0.331088	0.682639	0.344224	0.709722
0.387673	0.798751	0.320647	0.660652	0.331088	0.682165	0.34456	0.709924
0.388009	0.79889	0.320983	0.660888	0.331088	0.681692	0.344897	0.710125
0.388346	0.79903	0.32132	0.661123	0.331088	0.68122	0.345234	0.710326
0.388346	0.798476	0.321657	0.661357	0.331425	0.68144	0.345571	0.710526
0.388346	0.797924	0.321657	0.6609	0.331762	0.681661	0.345908	0.710727
0.388683	0.798064	0.321994	0.661134	0.331762	0.681189	0.345908	0.710235
0.38902	0.798203	0.321994	0.660677	0.332098	0.68141	0.346245	0.710435
0.389357	0.798343	0.322331	0.660912	0.332435	0.68163	0.346581	0.710635
0.389694	0.798482	0.322668	0.661146	0.332772	0.68185	0.346581	0.710145
0.39003	0.798621	0.323004	0.661379	0.333109	0.682069	0.346581	0.709655
0.39003	0.79807	0.323341	0.661613	0.333109	0.681599	0.346918	0.709855
0.390367	0.798209	0.323678	0.661846	0.333446	0.681818	0.346918	0.709366
0.390704	0.798348	0.324015	0.662078	0.333782	0.682037	0.347255	0.709566
0.391041	0.798487	0.324352	0.662311	0.334119	0.682256	0.347592	0.709766
0.391041	0.797938	0.324688	0.662543	0.334456	0.682474	0.347929	0.709966
0.391378	0.798077	0.324688	0.662088	0.334456	0.682005	0.348265	0.710165
0.391714	0.798216	0.324688	0.661633	0.334793	0.682224	0.348602	0.710364
0.392051	0.798354	0.324688	0.66118	0.334793	0.681756	0.348939	0.710562
0.392388	0.798492	0.325025	0.661412	0.33513	0.681974	0.349276	0.710761
0.392725	0.79863	0.325025	0.660959	0.335466	0.682192	0.349613	0.710959
0.392725	0.798083	0.325362	0.661191	0.335466	0.681725	0.349613	0.710472
0.393062	0.798222	0.325699	0.661423	0.335803	0.681943	0.349613	0.709986
0.393398	0.79836	0.326036	0.661654	0.33614	0.68216	0.349949	0.710185
0.393398	0.797814	0.326036	0.661202	0.33614	0.681694	0.350286	0.710383
0.393735	0.797952	0.326373	0.661433	0.336477	0.681911	0.350286	0.709898
0.394072	0.79809	0.326709	0.661664	0.336477	0.681446	0.350286	0.709413
0.394409	0.798228	0.326709	0.661213	0.336814	0.681663	0.350623	0.709611
0.394746	0.798365	0.327046	0.661444	0.336814	0.681199	0.350623	0.709128
0.395083	0.798502	0.327383	0.661675	0.336814	0.680735	0.35096	0.709326
0.395083	0.797959	0.32772	0.661905	0.337151	0.680952	0.35096	0.708844
0.395419	0.798097	0.328057	0.662135	0.337487	0.681169	0.351297	0.709041
0.395756	0.798234	0.328393	0.662364	0.337487	0.680707	0.351297	0.70856
0.396093	0.798371	0.32873	0.662593	0.337487	0.680244	0.351634	0.708758
0.39643	0.798507	0.329067	0.662822	0.337824	0.680461	0.35197	0.708955
0.396767	0.798644	0.329404	0.663051	0.337824	0.68	0.35197	0.708475
0.397103	0.79878	0.329741	0.663279	0.337824	0.679539	0.35197	0.707995
0.39744	0.798917	0.330077	0.663507	0.338161	0.679756	0.352307	0.708192
0.397777	0.799053	0.330077	0.663058	0.338161	0.679296	0.352644	0.70839
0.397777	0.798513	0.330414	0.663286	0.338498	0.679513	0.352981	0.708587
0.397777	0.797973	0.330751	0.663514	0.338835	0.67973	0.353318	0.708784
0.398114	0.798109	0.331088	0.663741	0.339171	0.679946	0.353654	0.70898
0.398114	0.797571	0.331425	0.663968	0.339171	0.679487	0.353991	0.709177
0.398451	0.797707	0.331762	0.664194	0.339508	0.679703	0.354328	0.709373
0.398787	0.797844	0.332098	0.66442	0.339508	0.679245	0.354328	0.708895
0.399124	0.79798	0.332435	0.664646	0.339508	0.678788	0.354328	0.708418
0.399124	0.797443	0.332772	0.664872	0.339508	0.678331	0.354665	0.708614
0.399124	0.796907	0.333109	0.665098	0.339508	0.677875	0.355002	0.70881
0.399124	0.796371	0.333446	0.665323	0.339845	0.678091	0.355339	0.709005
0.399461	0.796508	0.333782	0.665547	0.339845	0.677636	0.355675	0.709201
0.399798	0.796644	0.334119	0.665772	0.340182	0.677852	0.356012	0.709396
0.400135	0.796781	0.334456	0.665996	0.340519	0.678068	0.356349	0.709591
0.400472	0.796917	0.334793	0.66622	0.340519	0.677614	0.356686	0.709786
0.400808	0.797053	0.334793	0.665774	0.340519	0.67716	0.356686	0.70931
0.401145	0.797189	0.33513	0.665997	0.340856	0.677376	0.357023	0.709505
0.401482	0.797324	0.335466	0.666221	0.340856	0.676923	0.357359	0.709699
0.401819	0.79746	0.335466	0.665775	0.340856	0.676471	0.357696	0.709893
0.402156	0.797595	0.335803	0.665999	0.341192	0.676687	0.358033	0.710087
0.402492	0.79773	0.33614	0.666222	0.341529	0.676903	0.35837	0.71028
0.402492	0.797198	0.33614	0.665777	0.341866	0.677118	0.358707	0.710474
0.402492	0.796667	0.33614	0.665333	0.342203	0.677333	0.359043	0.710667
0.402492	0.796136	0.33614	0.66489	0.34254	0.677548	0.35938	0.710859
0.402829	0.796272	0.33614	0.664447	0.342876	0.677763	0.359717	0.711052
0.403166	0.796407	0.33614	0.664005	0.343213	0.677977	0.360054	0.711244
0.403503	0.796543	0.336477	0.664229	0.34355	0.678191	0.360391	0.711436
0.40384	0.796678	0.336814	0.664452	0.343887	0.678405	0.360391	0.710963
0.404176	0.796813	0.337151	0.664675	0.343887	0.677955	0.360391	0.710491
0.404513	0.796948	0.337487	0.664897	0.344224	0.678169	0.360728	0.710683
0.404513	0.796419	0.337487	0.664456	0.344224	0.677719	0.361064	0.710875
0.40485	0.796554	0.337487	0.664016	0.344224	0.67727	0.361401	0.711067
0.405187	0.796689	0.337824	0.664238	0.34456	0.677483	0.361738	0.711258
0.405524	0.796823	0.337824	0.663799	0.344897	0.677697	0.361738	0.710788
0.405861	0.796958	0.337824	0.66336	0.344897	0.677249	0.361738	0.710317
0.406197	0.797092	0.337824	0.662921	0.345234	0.677462	0.362075	0.710509
0.406534	0.797226	0.337824	0.662483	0.345234	0.677015	0.362412	0.7107
0.406871	0.79736	0.338161	0.662706	0.345571	0.677228	0.362748	0.710891
0.406871	0.796834	0.338161	0.662269	0.345908	0.677441	0.363085	0.711082
0.407208	0.796968	0.338498	0.662492	0.346245	0.677653	0.363422	0.711272
0.407545	0.797101	0.338835	0.662714	0.346581	0.677866	0.363759	0.711462
0.407881	0.797235	0.339171	0.662936	0.346918	0.678078	0.363759	0.710994
0.408218	0.797368	0.339508	0.663158	0.346918	0.677632	0.364096	0.711184
0.408555	0.797502	0.339845	0.663379	0.347255	0.677844	0.364432	0.711374
0.408892	0.797635	0.340182	0.663601	0.347592	0.678055	0.364432	0.710907
0.409229	0.797768	0.340519	0.663821	0.347592	0.67761	0.364432	0.71044
0.409566	0.7979	0.340856	0.664042	0.347929	0.677822	0.364432	0.709974
0.409902	0.798033	0.340856	0.663607	0.347929	0.677377	0.364432	0.709508
0.410239	0.798165	0.341192	0.663827	0.348265	0.677588	0.364769	0.709699
0.410576	0.798297	0.341192	0.663392	0.348265	0.677145	0.365106	0.709889
0.410913	0.798429	0.341529	0.663613	0.348265	0.676702	0.365106	0.709424
0.41125	0.798561	0.341866	0.663833	0.348265	0.676259	0.365443	0.709614
0.411586	0.798693	0.341866	0.663399	0.348602	0.676471	0.365443	0.70915
0.411923	0.798824	0.342203	0.663619	0.348939	0.676682	0.36578	0.70934
0.411923	0.798303	0.342203	0.663185	0.349276	0.676893	0.366117	0.70953
0.41226	0.798434	0.34254	0.663405	0.349276	0.676451	0.366453	0.709719
0.412597	0.798566	0.342876	0.663625	0.349613	0.676662	0.36679	0.709909
0.412597	0.798046	0.343213	0.663844	0.349613	0.676222	0.367127	0.710098
0.412934	0.798177	0.343213	0.663411	0.349949	0.676432	0.367464	0.710286
0.412934	0.797658	0.34355	0.66363	0.350286	0.676643	0.367801	0.710475
0.41327	0.797789	0.343887	0.663849	0.350623	0.676853	0.368137	0.710663
0.413607	0.797921	0.344224	0.664068	0.350623	0.676413	0.368474	0.710851
0.413944	0.798052	0.34456	0.664286	0.35096	0.676623	0.368474	0.71039
0.413944	0.797534	0.34456	0.663855	0.351297	0.676833	0.368811	0.710578
0.414281	0.797665	0.34456	0.663424	0.351634	0.677043	0.369148	0.710765
0.414618	0.797797	0.344897	0.663642	0.351634	0.676604	0.369485	0.710953
0.414618	0.79728	0.345234	0.66386	0.351634	0.676166	0.369821	0.71114
0.414618	0.796764	0.345234	0.66343	0.351634	0.675728	0.370158	0.711327
0.414955	0.796895	0.345571	0.663648	0.351634	0.675291	0.370495	0.711514
0.415291	0.797026	0.345908	0.663866	0.351634	0.674855	0.370495	0.711054
0.415628	0.797158	0.346245	0.664083	0.35197	0.675065	0.370832	0.71124
0.415628	0.796643	0.346581	0.6643	0.352307	0.675274	0.370832	0.710781
0.415965	0.796774	0.346918	0.664516	0.352644	0.675484	0.370832	0.710323
0.415965	0.79626	0.346918	0.664088	0.352981	0.675693	0.371169	0.710509
0.416302	0.796392	0.347255	0.664304	0.353318	0.675902	0.371506	0.710696
0.416302	0.795879	0.347592	0.66452	0.353318	0.675467	0.371842	0.710882
0.416639	0.79601	0.347929	0.664736	0.353318	0.675032	0.372179	0.711068
0.416975	0.796141	0.348265	0.664952	0.353654	0.675241	0.372516	0.711254
0.417312	0.796272	0.348602	0.665167	0.353991	0.67545	0.372853	0.71144
0.417649	0.796403	0.348939	0.665382	0.354328	0.675658	0.37319	0.711625
0.417986	0.796534	0.349276	0.665597	0.354665	0.675867	0.373526	0.71181
0.418323	0.796665	0.349276	0.66517	0.354665	0.675433	0.373526	0.711353
0.418323	0.796154	0.349276	0.664744	0.354665	0.675	0.373526	0.710897
0.418659	0.796284	0.349276	0.664318	0.355002	0.675208	0.373863	0.711083
0.418996	0.796415	0.349613	0.664533	0.355339	0.675416	0.3742	0.711268
0.419333	0.796545	0.349949	0.664747	0.355675	0.675624	0.3742	0.710813
0.419333	0.796036	0.349949	0.664322	0.356012	0.675831	0.3742	0.710358
0.41967	0.796166	0.350286	0.664537	0.356349	0.676038	0.374537	0.710543
0.41967	0.795658	0.350623	0.664751	0.356349	0.675607	0.374537	0.710089
0.41967	0.79515	0.35096	0.664965	0.356349	0.675175	0.374874	0.710274
0.420007	0.795281	0.35096	0.664541	0.356686	0.675383	0.374874	0.709821
0.420344	0.795411	0.35096	0.664117	0.356686	0.674952	0.374874	0.709369
0.42068	0.795541	0.351297	0.664331	0.356686	0.674522	0.375211	0.709554
0.421017	0.795672	0.351297	0.663908	0.357023	0.674729	0.375547	0.709739
0.421017	0.795165	0.351297	0.663486	0.357023	0.6743	0.375884	0.709924
0.421354	0.795296	0.351297	0.663064	0.357359	0.674507	0.376221	0.710108
0.421691	0.795426	0.351297	0.662643	0.357359	0.674079	0.376558	0.710292
0.422028	0.795556	0.351634	0.662857	0.357696	0.674286	0.376558	0.709841
0.422364	0.795685	0.35197	0.663071	0.358033	0.674492	0.376895	0.710025
0.422364	0.795181	0.352307	0.663285	0.35837	0.674699	0.377231	0.710209
0.422364	0.794677	0.352307	0.662864	0.35837	0.674271	0.377568	0.710393
0.422364	0.794174	0.352307	0.662445	0.358707	0.674478	0.377905	0.710576
0.422701	0.794304	0.352307	0.662025	0.359043	0.674684	0.378242	0.710759
0.423038	0.794434	0.352307	0.661607	0.35938	0.674889	0.378579	0.710942
0.423375	0.794564	0.352307	0.661188	0.359717	0.675095	0.378579	0.710493
0.423712	0.794694	0.352644	0.661402	0.360054	0.6753	0.378915	0.710676
0.424048	0.794823	0.352981	0.661616	0.360391	0.675505	0.379252	0.710859
0.424385	0.794953	0.353318	0.66183	0.360728	0.67571	0.379589	0.711041
0.424385	0.794451	0.353318	0.661412	0.360728	0.675284	0.379589	0.710593
0.424722	0.794581	0.353318	0.660996	0.360728	0.674858	0.379589	0.710145
0.425059	0.79471	0.353654	0.661209	0.361064	0.675063	0.379926	0.710327
0.425396	0.79484	0.353991	0.661422	0.361401	0.675267	0.380263	0.71051
0.425733	0.794969	0.353991	0.661006	0.361401	0.674843	0.380263	0.710063
0.426069	0.795097	0.353991	0.660591	0.361738	0.675047	0.3806	0.710245
0.426406	0.795226	0.354328	0.660804	0.362075	0.675251	0.3806	0.709799
0.426743	0.795355	0.354328	0.660389	0.362075	0.674827	0.380936	0.709981
0.426743	0.794856	0.354665	0.660602	0.362412	0.675031	0.381273	0.710163
0.42708	0.794984	0.355002	0.660815	0.362412	0.674608	0.38161	0.710345
0.42708	0.794486	0.355339	0.661028	0.362748	0.674812	0.381947	0.710526
0.427417	0.794615	0.355339	0.660614	0.363085	0.675016	0.381947	0.710081
0.427753	0.794743	0.355339	0.6602	0.363422	0.675219	0.382284	0.710263
0.42809	0.794872	0.355675	0.660413	0.363759	0.675422	0.382284	0.709819
0.42809	0.794375	0.355675	0.66	0.364096	0.675625	0.382284	0.709375
0.428427	0.794503	0.356012	0.660212	0.364096	0.675203	0.38262	0.709557
0.428764	0.794632	0.356349	0.660424	0.364432	0.675406	0.382957	0.709738
0.429101	0.79476	0.356686	0.660636	0.364769	0.675608	0.383294	0.709919
0.429438	0.794888	0.356686	0.660224	0.365106	0.67581	0.383631	0.7101
0.429774	0.795016	0.357023	0.660436	0.365443	0.676012	0.383631	0.709657
0.430111	0.795143	0.357023	0.660025	0.36578	0.676214	0.383968	0.709838
0.430448	0.795271	0.357359	0.660236	0.36578	0.675793	0.383968	0.709396
0.430785	0.795398	0.357359	0.659826	0.366117	0.675995	0.384304	0.709577
0.431122	0.795525	0.357696	0.660037	0.366453	0.676196	0.384641	0.709758
0.431458	0.795652	0.358033	0.660248	0.36679	0.676398	0.384978	0.709938
0.431458	0.795158	0.35837	0.660459	0.367127	0.676598	0.384978	0.709497
0.431795	0.795285	0.358707	0.66067	0.367464	0.676799	0.384978	0.709057
0.432132	0.795412	0.358707	0.66026	0.367801	0.676999	0.385315	0.709237
0.432469	0.795539	0.359043	0.660471	0.368137	0.677199	0.385652	0.709418
0.432806	0.795666	0.35938	0.660681	0.368474	0.677399	0.385989	0.709598
0.432806	0.795173	0.359717	0.660891	0.368811	0.677599	0.386325	0.709777
0.433142	0.7953	0.360054	0.661101	0.369148	0.677798	0.386662	0.709957
0.433142	0.794808	0.360391	0.66131	0.369148	0.677379	0.386999	0.710136
0.433142	0.794317	0.360728	0.661519	0.369485	0.677579	0.387336	0.710315
0.433479	0.794444	0.361064	0.661728	0.369485	0.67716	0.387673	0.710494
0.433479	0.793954	0.361064	0.66132	0.369485	0.676743	0.387673	0.710056
0.433816	0.794081	0.361401	0.661529	0.369821	0.676942	0.388009	0.710234
0.434153	0.794208	0.361738	0.661738	0.369821	0.676525	0.388346	0.710413
0.43449	0.794335	0.362075	0.661946	0.370158	0.676724	0.388683	0.710591
0.434827	0.794462	0.362412	0.662154	0.370495	0.676923	0.38902	0.710769
0.435163	0.794588	0.362748	0.662362	0.370832	0.677122	0.389357	0.710947
0.4355	0.794714	0.363085	0.662569	0.370832	0.676706	0.389357	0.71051
0.435837	0.79484	0.363085	0.662162	0.371169	0.676904	0.389694	0.710688
0.435837	0.794352	0.363422	0.66237	0.371506	0.677103	0.39003	0.710866
0.436174	0.794479	0.363422	0.661963	0.371842	0.677301	0.390367	0.711043
0.436511	0.794605	0.363759	0.66217	0.372179	0.677498	0.390367	0.710607
0.436847	0.79473	0.363759	0.661765	0.372179	0.677083	0.390704	0.710784
0.437184	0.794856	0.363759	0.661359	0.372516	0.677281	0.390704	0.710349
0.437521	0.794982	0.364096	0.661567	0.372516	0.676867	0.391041	0.710526
0.437521	0.794495	0.364432	0.661774	0.372853	0.677064	0.391041	0.710092
0.437858	0.794621	0.364432	0.661369	0.372853	0.67665	0.391041	0.709658
0.437858	0.794136	0.364769	0.661576	0.372853	0.676237	0.391378	0.709835
0.438195	0.794261	0.365106	0.661783	0.37319	0.676435	0.391714	0.710012
0.438531	0.794387	0.365106	0.661379	0.373526	0.676632	0.392051	0.710189
0.438868	0.794512	0.365106	0.660976	0.373526	0.67622	0.392388	0.710366
0.439205	0.794637	0.365106	0.660573	0.373863	0.676417	0.392388	0.709933
0.439205	0.794153	0.365443	0.66078	0.373863	0.676005	0.392725	0.71011
0.439542	0.794279	0.36578	0.660986	0.373863	0.675593	0.393062	0.710286
0.439542	0.793796	0.36578	0.660584	0.3742	0.675791	0.393398	0.710462
0.439542	0.793313	0.366117	0.66079	0.374537	0.675988	0.393735	0.710638
0.439542	0.792831	0.366453	0.660996	0.374874	0.676185	0.393735	0.710207
0.439542	0.79235	0.366453	0.660595	0.375211	0.676381	0.394072	0.710383
0.439879	0.792476	0.36679	0.660801	0.375547	0.676578	0.394409	0.710558
0.440216	0.792602	0.367127	0.661007	0.375547	0.676167	0.394409	0.710127
0.440552	0.792727	0.367464	0.661212	0.375547	0.675758	0.394746	0.710303
0.440889	0.792853	0.367464	0.660812	0.375884	0.675954	0.395083	0.710479
0.440889	0.792373	0.367801	0.661017	0.375884	0.675545	0.395419	0.710654
0.441226	0.792498	0.368137	0.661222	0.376221	0.675741	0.395419	0.710224
0.441563	0.792624	0.368474	0.661427	0.376558	0.675937	0.395756	0.710399
0.4419	0.792749	0.368811	0.661631	0.376895	0.676133	0.396093	0.710574
0.442236	0.792874	0.369148	0.661836	0.377231	0.676328	0.39643	0.710749
0.442236	0.792396	0.369485	0.66204	0.377231	0.67592	0.396767	0.710923
0.442573	0.792521	0.369485	0.661641	0.377231	0.675513	0.397103	0.711098
0.44291	0.792646	0.369821	0.661844	0.377231	0.675105	0.39744	0.711272
0.443247	0.792771	0.370158	0.662048	0.377231	0.674699	0.39744	0.710843
0.443584	0.792896	0.370495	0.662252	0.377231	0.674293	0.397777	0.711017
0.443584	0.792419	0.370832	0.662455	0.377231	0.673887	0.397777	0.71059
0.443921	0.792544	0.371169	0.662658	0.377568	0.674083	0.397777	0.710162
0.444257	0.792668	0.371169	0.66226	0.377568	0.673678	0.397777	0.709736
0.444594	0.792793	0.371506	0.662462	0.377905	0.673874	0.398114	0.70991
0.444931	0.792917	0.371506	0.662065	0.378242	0.67407	0.398451	0.710084
0.444931	0.792442	0.371506	0.661668	0.378579	0.674265	0.398787	0.710258
0.444931	0.791966	0.371506	0.661271	0.378579	0.673861	0.398787	0.709832
0.444931	0.791492	0.371842	0.661474	0.378579	0.673457	0.399124	0.710006
0.445268	0.791617	0.372179	0.661677	0.378579	0.673054	0.399461	0.71018
0.445605	0.791741	0.372516	0.661879	0.378915	0.67325	0.399461	0.709755
0.445941	0.791866	0.372853	0.662081	0.379252	0.673445	0.399461	0.70933
0.446278	0.79199	0.372853	0.661686	0.379589	0.67364	0.399798	0.709504
0.446615	0.792115	0.37319	0.661888	0.379589	0.673238	0.400135	0.709677
0.446615	0.791642	0.373526	0.66209	0.379926	0.673433	0.400135	0.709254
0.446952	0.791766	0.373526	0.661695	0.379926	0.673031	0.400472	0.709427
0.447289	0.79189	0.373863	0.661896	0.380263	0.673226	0.400808	0.7096
0.447625	0.792014	0.3742	0.662098	0.3806	0.673421	0.401145	0.709774
0.447962	0.792138	0.374537	0.662299	0.3806	0.67302	0.401482	0.709946
0.448299	0.792262	0.374874	0.6625	0.3806	0.672619	0.401819	0.710119
0.448636	0.792385	0.375211	0.662701	0.380936	0.672814	0.401819	0.709697
0.448973	0.792509	0.375211	0.662307	0.381273	0.673008	0.401819	0.709275
0.44931	0.792632	0.375211	0.661913	0.38161	0.673203	0.402156	0.709447
0.449646	0.792755	0.375547	0.662114	0.381947	0.673397	0.402492	0.70962
0.449983	0.792878	0.375884	0.662315	0.381947	0.672997	0.402829	0.709792
0.45032	0.793001	0.375884	0.661922	0.381947	0.672598	0.402829	0.709371
0.450657	0.793124	0.376221	0.662122	0.382284	0.672792	0.403166	0.709544
0.450994	0.793246	0.376558	0.662322	0.38262	0.672986	0.403503	0.709716
0.45133	0.793369	0.376895	0.662522	0.382957	0.673179	0.403503	0.709295
0.451667	0.793491	0.377231	0.662722	0.382957	0.672781	0.40384	0.709467
0.452004	0.793613	0.377568	0.662921	0.383294	0.672975	0.40384	0.709048
0.452341	0.793735	0.377568	0.66253	0.383631	0.673168	0.404176	0.70922
0.452678	0.793857	0.377905	0.662729	0.383968	0.673361	0.404513	0.709392
0.453014	0.793979	0.377905	0.662338	0.383968	0.672963	0.40485	0.709563
0.453351	0.7941	0.378242	0.662537	0.383968	0.672566	0.405187	0.709735
0.453351	0.793632	0.378579	0.662736	0.384304	0.672759	0.405187	0.709316
0.453688	0.793754	0.378915	0.662935	0.384304	0.672363	0.405524	0.709487
0.454025	0.793875	0.378915	0.662544	0.384304	0.671967	0.405861	0.709658
0.454362	0.793996	0.378915	0.662154	0.384304	0.671572	0.406197	0.709829
0.454699	0.794118	0.379252	0.662353	0.384304	0.671176	0.406534	0.71
0.455035	0.794239	0.379252	0.661964	0.384304	0.670782	0.406534	0.709583
0.455372	0.79436	0.379589	0.662162	0.384641	0.670975	0.406871	0.709753
0.455709	0.79448	0.379926	0.662361	0.384641	0.670581	0.406871	0.709336
0.456046	0.794601	0.379926	0.661972	0.384978	0.670775	0.407208	0.709507
0.456046	0.794135	0.380263	0.66217	0.385315	0.670968	0.407545	0.709677
0.456383	0.794256	0.380263	0.661782	0.385652	0.671161	0.407881	0.709848
0.456383	0.79379	0.380263	0.661394	0.385989	0.671353	0.408218	0.710018
0.456719	0.793911	0.3806	0.661593	0.386325	0.671546	0.408555	0.710187
0.457056	0.794032	0.380936	0.661791	0.386662	0.671738	0.408555	0.709772
0.457393	0.794152	0.380936	0.661404	0.386999	0.67193	0.408892	0.709942
0.45773	0.794272	0.381273	0.661601	0.387336	0.672122	0.409229	0.710111
0.458067	0.794393	0.38161	0.661799	0.387673	0.672313	0.409229	0.709696
0.458404	0.794513	0.38161	0.661413	0.387673	0.671921	0.409566	0.709866
0.45874	0.794632	0.38161	0.661027	0.388009	0.672112	0.409902	0.710035
0.459077	0.794752	0.38161	0.660641	0.388009	0.67172	0.410239	0.710204
0.459414	0.794872	0.38161	0.660256	0.388009	0.671329	0.410239	0.70979
0.459751	0.794991	0.381947	0.660454	0.388346	0.67152	0.410576	0.709959
0.460088	0.795111	0.382284	0.660652	0.388683	0.671711	0.410913	0.710128
0.460424	0.79523	0.38262	0.660849	0.388683	0.671321	0.41125	0.710297
0.460761	0.795349	0.382957	0.661047	0.38902	0.671512	0.411586	0.710465
0.461098	0.795468	0.383294	0.661243	0.38902	0.671121	0.411923	0.710633
0.461435	0.795587	0.383631	0.66144	0.38902	0.670732	0.41226	0.710801
0.461772	0.795705	0.383968	0.661637	0.38902	0.670342	0.412597	0.710969
0.462108	0.795824	0.383968	0.661253	0.389357	0.670534	0.412934	0.711137
0.462445	0.795942	0.384304	0.661449	0.389694	0.670725	0.41327	0.711304
0.462782	0.79606	0.384641	0.661645	0.39003	0.670915	0.413607	0.711472
0.463119	0.796178	0.384978	0.661841	0.39003	0.670527	0.413944	0.711639
0.463119	0.795718	0.384978	0.661458	0.390367	0.670718	0.414281	0.711806
0.463456	0.795836	0.385315	0.661654	0.390704	0.670908	0.414618	0.711972
0.463793	0.795954	0.385315	0.661272	0.391041	0.671098	0.414955	0.712139
0.464129	0.796072	0.385652	0.661467	0.391378	0.671288	0.415291	0.712305
0.464466	0.796189	0.385989	0.661663	0.391378	0.670901	0.415628	0.712471
0.464803	0.796307	0.386325	0.661858	0.391714	0.671091	0.415965	0.712637
0.464803	0.795848	0.386662	0.662053	0.392051	0.67128	0.416302	0.712803
0.46514	0.795965	0.386999	0.662248	0.392388	0.67147	0.416639	0.712968
0.465477	0.796083	0.387336	0.662442	0.392725	0.671659	0.416975	0.713134
0.465813	0.7962	0.387336	0.662061	0.393062	0.671848	0.416975	0.712723
0.46615	0.796318	0.387673	0.662255	0.393398	0.672037	0.417312	0.712888
0.466487	0.796435	0.388009	0.66245	0.393735	0.672225	0.417649	0.713053
0.466824	0.796552	0.388346	0.662644	0.394072	0.672414	0.417649	0.712644
0.466824	0.796094	0.388346	0.662263	0.394409	0.672602	0.417986	0.712809
0.466824	0.795637	0.388683	0.662457	0.394746	0.67279	0.417986	0.7124
0.466824	0.795181	0.388683	0.662077	0.395083	0.672978	0.418323	0.712565
0.467161	0.795298	0.38902	0.662271	0.395419	0.673165	0.418659	0.712729
0.467497	0.795415	0.38902	0.661891	0.395756	0.673352	0.418659	0.712321
0.467834	0.795533	0.389357	0.662085	0.396093	0.67354	0.418996	0.712486
0.467834	0.795077	0.389357	0.661706	0.396093	0.673154	0.418996	0.712078
0.467834	0.794622	0.389694	0.661899	0.396093	0.672769	0.419333	0.712243
0.468171	0.79474	0.39003	0.662093	0.39643	0.672956	0.41967	0.712407
0.468508	0.794857	0.390367	0.662286	0.39643	0.672571	0.420007	0.712571
0.468845	0.794974	0.390704	0.662479	0.39643	0.672187	0.420344	0.712736
0.469182	0.795091	0.391041	0.662671	0.39643	0.671804	0.42068	0.7129
0.469182	0.794638	0.391378	0.662864	0.39643	0.67142	0.421017	0.713063
0.469182	0.794185	0.391378	0.662486	0.39643	0.671038	0.421354	0.713227
0.469518	0.794302	0.391378	0.662108	0.396767	0.671225	0.421354	0.712821
0.469855	0.794419	0.391378	0.661731	0.397103	0.671412	0.421691	0.712984
0.470192	0.794536	0.391714	0.661924	0.39744	0.671599	0.421691	0.712578
0.470529	0.794653	0.392051	0.662116	0.39744	0.671217	0.421691	0.712173
0.470866	0.79477	0.392388	0.662308	0.397777	0.671404	0.422028	0.712337
0.470866	0.794318	0.392725	0.6625	0.398114	0.671591	0.422364	0.7125
0.471202	0.794435	0.393062	0.662692	0.398451	0.671777	0.422701	0.712663
0.471202	0.793984	0.393062	0.662316	0.398787	0.671964	0.422701	0.712259
0.471539	0.794101	0.393398	0.662507	0.398787	0.671583	0.423038	0.712422
0.471876	0.794218	0.393735	0.662698	0.399124	0.671769	0.423038	0.712018
0.471876	0.793768	0.394072	0.66289	0.399461	0.671955	0.423038	0.711615
0.472213	0.793884	0.394409	0.66308	0.399461	0.671574	0.423038	0.711212
0.47255	0.794001	0.394746	0.663271	0.399461	0.671194	0.423375	0.711375
0.472886	0.794118	0.394746	0.662896	0.399798	0.67138	0.423375	0.710973
0.473223	0.794234	0.395083	0.663086	0.400135	0.671566	0.423375	0.710571
0.47356	0.79435	0.395419	0.663277	0.400472	0.671751	0.423375	0.710169
0.47356	0.793902	0.395419	0.662902	0.400808	0.671937	0.423712	0.710333
0.473897	0.794018	0.395756	0.663093	0.400808	0.671558	0.424048	0.710497
0.474234	0.794134	0.395756	0.662719	0.400808	0.671179	0.424048	0.710096
0.474234	0.793687	0.395756	0.662345	0.401145	0.671364	0.424385	0.710259
0.474571	0.793803	0.396093	0.662535	0.401145	0.670986	0.424385	0.709859
0.474907	0.793919	0.39643	0.662725	0.401482	0.671171	0.424722	0.710023
0.475244	0.794035	0.396767	0.662915	0.401482	0.670793	0.425059	0.710186
0.475581	0.794151	0.397103	0.663105	0.401819	0.670979	0.425396	0.710349
0.475918	0.794266	0.39744	0.663294	0.402156	0.671164	0.425733	0.710512
0.476255	0.794382	0.397777	0.663483	0.402156	0.670787	0.426069	0.710674
0.476591	0.794497	0.397777	0.663111	0.402156	0.67041	0.426406	0.710837
0.476928	0.794613	0.397777	0.662739	0.402156	0.670034	0.426743	0.710999
0.477265	0.794728	0.397777	0.662367	0.402156	0.669658	0.426743	0.7106
0.477602	0.794843	0.398114	0.662556	0.402156	0.669283	0.426743	0.710202
0.477939	0.794958	0.398451	0.662745	0.402492	0.669468	0.426743	0.709804
0.478276	0.795073	0.398451	0.662374	0.402829	0.669653	0.42708	0.709966
0.478612	0.795187	0.398787	0.662563	0.402829	0.669278	0.427417	0.710129
0.478949	0.795302	0.398787	0.662192	0.403166	0.669463	0.427753	0.710291
0.479286	0.795416	0.398787	0.661822	0.403503	0.669648	0.427753	0.709894
0.479623	0.795531	0.399124	0.662011	0.403503	0.669274	0.42809	0.710056
0.47996	0.795645	0.399124	0.661642	0.40384	0.669458	0.428427	0.710218
0.480296	0.795759	0.399124	0.661272	0.404176	0.669643	0.428764	0.710379
0.480296	0.795315	0.399461	0.661461	0.404176	0.669269	0.429101	0.710541
0.480296	0.794872	0.399798	0.66165	0.404513	0.669454	0.429101	0.710145
0.480633	0.794986	0.400135	0.661838	0.404513	0.669081	0.429438	0.710306
0.480633	0.794543	0.400472	0.662027	0.404513	0.668708	0.429438	0.709911
0.48097	0.794658	0.400808	0.662215	0.40485	0.668893	0.429774	0.710072
0.481307	0.794772	0.401145	0.662403	0.405187	0.669077	0.430111	0.710234
0.481644	0.794886	0.401482	0.66259	0.405524	0.669261	0.430448	0.710395
0.48198	0.795	0.401819	0.662778	0.405861	0.669444	0.430785	0.710556
0.48198	0.794559	0.401819	0.66241	0.405861	0.669073	0.431122	0.710716
0.482317	0.794673	0.402156	0.662597	0.406197	0.669256	0.431458	0.710877
0.482317	0.794232	0.402156	0.66223	0.406197	0.668885	0.431795	0.711037
0.482654	0.794346	0.402492	0.662417	0.406534	0.669069	0.431795	0.710643
0.482991	0.79446	0.402829	0.662604	0.406871	0.669252	0.432132	0.710803
0.483328	0.794574	0.403166	0.662791	0.407208	0.669435	0.432469	0.710963
0.483665	0.794687	0.403503	0.662977	0.407545	0.669618	0.432469	0.71057
0.484001	0.794801	0.40384	0.663164	0.407545	0.669248	0.432806	0.71073
0.484338	0.794914	0.40384	0.662797	0.407881	0.669431	0.433142	0.71089
0.484675	0.795028	0.404176	0.662983	0.408218	0.669613	0.433479	0.71105
0.485012	0.795141	0.404176	0.662617	0.408218	0.669244	0.433816	0.711209
0.485349	0.795254	0.404176	0.662252	0.408218	0.668874	0.434153	0.711369
0.485685	0.795367	0.404513	0.662438	0.408218	0.668505	0.43449	0.711528
0.485685	0.794928	0.404513	0.662073	0.408218	0.668137	0.43449	0.711136
0.486022	0.795041	0.40485	0.662259	0.408555	0.66832	0.434827	0.711295
0.486022	0.794604	0.405187	0.662445	0.408555	0.667952	0.435163	0.711454
0.486359	0.794717	0.405524	0.662631	0.408555	0.667584	0.4355	0.711613
0.486359	0.794279	0.405524	0.662266	0.408555	0.667217	0.4355	0.711221
0.486696	0.794393	0.405861	0.662452	0.408555	0.66685	0.435837	0.71138
0.487033	0.794505	0.406197	0.662637	0.408892	0.667033	0.435837	0.710989
0.487369	0.794618	0.406197	0.662273	0.409229	0.667216	0.435837	0.710599
0.487369	0.794182	0.406534	0.662459	0.409566	0.667398	0.436174	0.710757
0.487369	0.793747	0.406871	0.662644	0.409902	0.667581	0.436511	0.710916
0.487369	0.793311	0.407208	0.662829	0.410239	0.667763	0.436847	0.711075
0.487706	0.793425	0.407545	0.663014	0.410576	0.667945	0.437184	0.711233
0.487706	0.79299	0.407545	0.662651	0.410913	0.668127	0.437184	0.710843
0.487706	0.792556	0.407881	0.662835	0.41125	0.668309	0.437521	0.711002
0.487706	0.792123	0.408218	0.66302	0.411586	0.66849	0.437858	0.71116
0.488043	0.792236	0.408555	0.663204	0.411923	0.668671	0.438195	0.711318
0.48838	0.79235	0.408892	0.663388	0.41226	0.668852	0.438531	0.711475
0.488717	0.792463	0.408892	0.663026	0.41226	0.668487	0.438531	0.711087
0.488717	0.792031	0.409229	0.66321	0.412597	0.668668	0.438531	0.710699
0.489054	0.792144	0.409566	0.663393	0.412597	0.668303	0.438868	0.710857
0.489054	0.791712	0.409566	0.663032	0.412934	0.668484	0.439205	0.711014
0.48939	0.791826	0.409902	0.663215	0.41327	0.668665	0.439542	0.711172
0.489727	0.791939	0.410239	0.663399	0.413607	0.668845	0.439542	0.710784
0.489727	0.791508	0.410239	0.663038	0.413944	0.669026	0.439542	0.710397
0.489727	0.791077	0.410576	0.663221	0.414281	0.669206	0.439879	0.710555
0.490064	0.791191	0.410576	0.66286	0.414281	0.668842	0.440216	0.710712
0.490401	0.791304	0.410913	0.663043	0.414281	0.668478	0.440216	0.710326
0.490401	0.790875	0.410913	0.662683	0.414281	0.668115	0.440552	0.710483
0.490738	0.790988	0.41125	0.662866	0.414281	0.667752	0.440889	0.710641
0.491074	0.791101	0.411586	0.663049	0.414618	0.667933	0.441226	0.710798
0.491411	0.791215	0.411923	0.663232	0.414955	0.668113	0.441563	0.710954
0.491748	0.791328	0.41226	0.663415	0.415291	0.668293	0.4419	0.711111
0.491748	0.790899	0.41226	0.663055	0.415628	0.668472	0.442236	0.711268
0.492085	0.791012	0.412597	0.663238	0.415965	0.668652	0.442573	0.711424
0.492422	0.791126	0.412597	0.662879	0.416302	0.668831	0.44291	0.71158
0.492422	0.790698	0.412597	0.66252	0.416302	0.668469	0.443247	0.711736
0.492758	0.790811	0.412597	0.662162	0.416639	0.668649	0.443584	0.711892
0.493095	0.790924	0.412934	0.662345	0.416975	0.668828	0.443921	0.712048
0.493432	0.791037	0.41327	0.662527	0.417312	0.669006	0.444257	0.712203
0.493769	0.791149	0.413607	0.662709	0.417649	0.669185	0.444594	0.712358
0.494106	0.791262	0.413944	0.662891	0.417649	0.668824	0.444931	0.712513
0.494443	0.791375	0.414281	0.663073	0.417986	0.669003	0.445268	0.712668
0.494779	0.791487	0.414618	0.663254	0.418323	0.669181	0.445605	0.712823
0.495116	0.791599	0.414955	0.663436	0.418659	0.669359	0.445941	0.712978
0.495453	0.791712	0.415291	0.663617	0.418659	0.668999	0.446278	0.713132
0.49579	0.791824	0.415628	0.663798	0.418996	0.669177	0.446615	0.713287
0.496127	0.791935	0.415965	0.663978	0.418996	0.668817	0.446952	0.713441
0.496463	0.792047	0.415965	0.663622	0.419333	0.668995	0.447289	0.713595
0.4968	0.792159	0.416302	0.663802	0.419333	0.668636	0.447289	0.713212
0.497137	0.792271	0.416639	0.663983	0.419333	0.668277	0.447289	0.712829
0.497474	0.792382	0.416975	0.664163	0.419333	0.667918	0.447625	0.712983
0.497811	0.792493	0.417312	0.664343	0.41967	0.668097	0.447625	0.712601
0.497811	0.792069	0.417312	0.663987	0.41967	0.667738	0.447962	0.712755
0.498148	0.79218	0.417312	0.663631	0.41967	0.667381	0.448299	0.712908
0.498484	0.792291	0.417312	0.663276	0.420007	0.667559	0.448636	0.713062
0.498821	0.792402	0.417312	0.662921	0.420344	0.667737	0.448973	0.713216
0.499158	0.792513	0.417312	0.662567	0.420344	0.66738	0.44931	0.713369
0.499495	0.792624	0.417312	0.662213	0.420344	0.667023	0.449646	0.713522
0.499832	0.792735	0.417649	0.662393	0.42068	0.667201	0.449983	0.713675
0.500168	0.792846	0.417986	0.662573	0.421017	0.667379	0.45032	0.713828
0.500505	0.792956	0.418323	0.662753	0.421017	0.667022	0.450657	0.713981
0.500842	0.793067	0.418659	0.662933	0.421017	0.666667	0.450657	0.7136
0.500842	0.792644	0.418996	0.663113	0.421017	0.666311	0.450994	0.713753
0.500842	0.792222	0.418996	0.66276	0.421354	0.666489	0.450994	0.713372
0.501179	0.792332	0.418996	0.662407	0.421354	0.666134	0.45133	0.713525
0.501516	0.792443	0.419333	0.662586	0.421354	0.66578	0.45133	0.713145
0.501852	0.792553	0.419333	0.662234	0.421691	0.665957	0.451667	0.713298
0.502189	0.792663	0.419333	0.661882	0.422028	0.666135	0.451667	0.712919
0.502526	0.792774	0.41967	0.662062	0.422028	0.665781	0.451667	0.71254
0.502863	0.792884	0.420007	0.662241	0.422028	0.665428	0.452004	0.712693
0.5032	0.792994	0.420344	0.66242	0.422364	0.665605	0.452341	0.712845
0.503537	0.793103	0.420344	0.662069	0.422701	0.665782	0.452341	0.712467
0.503873	0.793213	0.42068	0.662248	0.423038	0.66596	0.452678	0.712619
0.50421	0.793323	0.421017	0.662427	0.423375	0.666137	0.453014	0.712772
0.504547	0.793432	0.421354	0.662606	0.423712	0.666314	0.453351	0.712924
0.504884	0.793542	0.421354	0.662255	0.424048	0.66649	0.453688	0.713076
0.505221	0.793651	0.421691	0.662434	0.424385	0.666667	0.454025	0.713228
0.505221	0.793231	0.422028	0.662612	0.424722	0.666843	0.454362	0.713379
0.505557	0.79334	0.422364	0.662791	0.424722	0.66649	0.454699	0.713531
0.505557	0.792921	0.422364	0.662441	0.425059	0.666667	0.455035	0.713682
0.505894	0.793031	0.422701	0.662619	0.425059	0.666315	0.455372	0.713833
0.506231	0.79314	0.423038	0.662797	0.425059	0.665963	0.455709	0.713984
0.506568	0.793249	0.423038	0.662447	0.425059	0.665612	0.456046	0.714135
0.506905	0.793358	0.423375	0.662625	0.425396	0.665788	0.456383	0.714286
0.507242	0.793467	0.423375	0.662276	0.425396	0.665437	0.456383	0.713909
0.507578	0.793576	0.423712	0.662454	0.425733	0.665613	0.456719	0.71406
0.507578	0.793158	0.424048	0.662632	0.425733	0.665263	0.457056	0.714211
0.507915	0.793267	0.424385	0.662809	0.426069	0.665439	0.457393	0.714361
0.508252	0.793375	0.424722	0.662986	0.426406	0.665615	0.45773	0.714511
0.508252	0.792958	0.425059	0.663163	0.426743	0.665791	0.458067	0.714661
0.508589	0.793067	0.425059	0.662815	0.426743	0.665441	0.458404	0.714811
0.508926	0.793176	0.425059	0.662467	0.426743	0.665092	0.45874	0.714961
0.509262	0.793284	0.425396	0.662644	0.42708	0.665268	0.459077	0.71511
0.509599	0.793393	0.425733	0.662821	0.427417	0.665443	0.459414	0.71526
0.509599	0.792977	0.425733	0.662474	0.427753	0.665618	0.459751	0.715409
0.509936	0.793085	0.426069	0.662651	0.427753	0.66527	0.459751	0.715034
0.510273	0.793194	0.426406	0.662827	0.42809	0.665445	0.460088	0.715183
0.51061	0.793302	0.426743	0.663004	0.428427	0.66562	0.460424	0.715332
0.510946	0.79341	0.42708	0.66318	0.428427	0.665272	0.460761	0.715481
0.511283	0.793518	0.427417	0.663356	0.428427	0.664924	0.461098	0.71563
0.51162	0.793626	0.427753	0.663532	0.428764	0.665099	0.461435	0.715778
0.511957	0.793734	0.42809	0.663708	0.429101	0.665274	0.461435	0.715405
0.512294	0.793841	0.42809	0.663361	0.429438	0.665449	0.461772	0.715553
0.512631	0.793949	0.42809	0.663015	0.429774	0.665623	0.462108	0.715702
0.512967	0.794056	0.42809	0.662669	0.429774	0.665276	0.462445	0.71585
0.513304	0.794164	0.428427	0.662845	0.430111	0.665451	0.462782	0.715998
0.513641	0.794271	0.428764	0.663021	0.430448	0.665625	0.463119	0.716146
0.513641	0.793857	0.429101	0.663196	0.430785	0.665799	0.463119	0.715773
0.513978	0.793965	0.429438	0.663371	0.431122	0.665973	0.463456	0.715921
0.513978	0.793552	0.429774	0.663547	0.431458	0.666147	0.463456	0.715549
0.513978	0.793139	0.429774	0.663202	0.431795	0.66632	0.463456	0.715177
0.514315	0.793247	0.429774	0.662857	0.432132	0.666494	0.463793	0.715325
0.514651	0.793354	0.430111	0.663032	0.432469	0.666667	0.464129	0.715472
0.514988	0.793461	0.430448	0.663207	0.432469	0.666321	0.464466	0.71562
0.515325	0.793568	0.430785	0.663382	0.432469	0.665975	0.464803	0.715768
0.515662	0.793675	0.430785	0.663038	0.432469	0.66563	0.464803	0.715397
0.515662	0.793264	0.430785	0.662694	0.432806	0.665803	0.46514	0.715544
0.515999	0.793371	0.430785	0.662351	0.433142	0.665976	0.465477	0.715691
0.515999	0.792961	0.431122	0.662526	0.433479	0.666149	0.465813	0.715839
0.515999	0.79255	0.431458	0.6627	0.433479	0.665804	0.46615	0.715986
0.516335	0.792658	0.431795	0.662875	0.433479	0.66546	0.466487	0.716132
0.516672	0.792765	0.432132	0.663049	0.433816	0.665633	0.466487	0.715762
0.517009	0.792872	0.432132	0.662707	0.434153	0.665806	0.466824	0.715909
0.517346	0.792979	0.432469	0.662881	0.43449	0.665978	0.467161	0.716056
0.517683	0.793086	0.432469	0.662539	0.434827	0.666151	0.467497	0.716202
0.51802	0.793192	0.432469	0.662197	0.434827	0.665807	0.467834	0.716349
0.518356	0.793299	0.432469	0.661856	0.435163	0.665979	0.468171	0.716495
0.518693	0.793405	0.432806	0.66203	0.435163	0.665636	0.468171	0.716126
0.51903	0.793512	0.433142	0.662204	0.4355	0.665808	0.468508	0.716272
0.519367	0.793618	0.433479	0.662378	0.4355	0.665466	0.468845	0.716418
0.519704	0.793724	0.433816	0.662551	0.4355	0.665123	0.469182	0.716564
0.52004	0.79383	0.433816	0.662211	0.4355	0.664781	0.469182	0.716195
0.52004	0.793422	0.434153	0.662384	0.435837	0.664954	0.469518	0.716341
0.520377	0.793529	0.43449	0.662558	0.436174	0.665126	0.469855	0.716487
0.520714	0.793635	0.434827	0.662731	0.436174	0.664784	0.470192	0.716632
0.521051	0.79374	0.434827	0.662391	0.436174	0.664443	0.470529	0.716778
0.521388	0.793846	0.434827	0.662051	0.436511	0.664615	0.470866	0.716923
0.521388	0.793439	0.434827	0.661712	0.436511	0.664275	0.471202	0.717068
0.521724	0.793545	0.434827	0.661373	0.436847	0.664447	0.471202	0.716701
0.522061	0.793651	0.434827	0.661034	0.437184	0.664619	0.471539	0.716846
0.522398	0.793756	0.435163	0.661208	0.437521	0.66479	0.471876	0.716991
0.522735	0.793862	0.4355	0.661381	0.437858	0.664962	0.472213	0.717136
0.523072	0.793967	0.435837	0.661554	0.438195	0.665133	0.47255	0.71728
0.523072	0.793562	0.436174	0.661727	0.438531	0.665304	0.472886	0.717425
0.523409	0.793667	0.436174	0.661389	0.438868	0.665475	0.472886	0.717058
0.523745	0.793772	0.436511	0.661562	0.439205	0.665646	0.472886	0.716692
0.524082	0.793878	0.436511	0.661224	0.439542	0.665816	0.472886	0.716327
0.524082	0.793473	0.436511	0.660887	0.439879	0.665987	0.473223	0.716471
0.524419	0.793578	0.436847	0.66106	0.440216	0.666157	0.47356	0.716616
0.524756	0.793683	0.437184	0.661233	0.440552	0.666327	0.473897	0.71676
0.525093	0.793788	0.437184	0.660896	0.440889	0.666497	0.474234	0.716904
0.525429	0.793893	0.437521	0.661069	0.441226	0.666667	0.474571	0.717048
0.525766	0.793998	0.437858	0.661241	0.441226	0.666328	0.474571	0.716684
0.525766	0.793594	0.437858	0.660905	0.441563	0.666497	0.474907	0.716828
0.526103	0.793699	0.437858	0.660569	0.441563	0.666159	0.474907	0.716463
0.52644	0.793804	0.437858	0.660234	0.441563	0.66582	0.475244	0.716607
0.526777	0.793909	0.438195	0.660406	0.4419	0.66599	0.475581	0.716751
0.527114	0.794013	0.438531	0.660578	0.442236	0.666159	0.475918	0.716895
0.527114	0.793611	0.438531	0.660243	0.442236	0.665821	0.476255	0.717039
0.527114	0.793208	0.438531	0.659909	0.442236	0.665484	0.476591	0.717182
0.52745	0.793313	0.438868	0.660081	0.442573	0.665654	0.476928	0.717325
0.52745	0.792911	0.439205	0.660253	0.442573	0.665316	0.477265	0.717468
0.52745	0.79251	0.439205	0.659919	0.442573	0.66498	0.477265	0.717105
0.527787	0.792615	0.439542	0.660091	0.44291	0.665149	0.477265	0.716743
0.528124	0.79272	0.439879	0.660263	0.443247	0.665319	0.477602	0.716886
0.528124	0.792319	0.440216	0.660435	0.443247	0.664982	0.477939	0.717029
0.528124	0.791919	0.440216	0.660101	0.443247	0.664646	0.477939	0.716667
0.528461	0.792024	0.440216	0.659768	0.443584	0.664816	0.478276	0.71681
0.528798	0.792129	0.440552	0.659939	0.443584	0.66448	0.478612	0.716953
0.529134	0.792234	0.440889	0.660111	0.443921	0.66465	0.478949	0.717095
0.529134	0.791835	0.440889	0.659778	0.443921	0.664315	0.479286	0.717238
0.529134	0.791436	0.441226	0.65995	0.444257	0.664484	0.479286	0.716877
0.529471	0.791541	0.441563	0.660121	0.444594	0.664653	0.479623	0.717019
0.529808	0.791646	0.441563	0.659789	0.444931	0.664821	0.47996	0.717162
0.530145	0.791751	0.4419	0.65996	0.445268	0.66499	0.480296	0.717304
0.530482	0.791855	0.4419	0.659628	0.445268	0.664656	0.480633	0.717446
0.530818	0.79196	0.442236	0.659799	0.445605	0.664824	0.48097	0.717588
0.530818	0.791562	0.442236	0.659468	0.445605	0.66449	0.481307	0.71773
0.530818	0.791165	0.442573	0.659639	0.445941	0.664659	0.481644	0.717871
0.531155	0.791269	0.44291	0.659809	0.446278	0.664827	0.48198	0.718013
0.531492	0.791374	0.443247	0.65998	0.446278	0.664493	0.48198	0.717653
0.531492	0.790977	0.443584	0.66015	0.446278	0.66416	0.482317	0.717794
0.531829	0.791082	0.443584	0.65982	0.446615	0.664329	0.482317	0.717435
0.532166	0.791187	0.443921	0.65999	0.446952	0.664497	0.482654	0.717576
0.532503	0.791291	0.444257	0.66016	0.446952	0.664164	0.482991	0.717718
0.532503	0.790895	0.444594	0.66033	0.447289	0.664332	0.482991	0.717359
0.532839	0.791	0.444931	0.6605	0.447625	0.6645	0.483328	0.7175
0.532839	0.790605	0.444931	0.66017	0.447962	0.664668	0.483328	0.717141
0.532839	0.79021	0.445268	0.66034	0.447962	0.664336	0.483665	0.717283
0.533176	0.790315	0.445605	0.660509	0.448299	0.664503	0.483665	0.716925
0.533513	0.790419	0.445941	0.660679	0.448299	0.664172	0.483665	0.716567
0.53385	0.790524	0.446278	0.660848	0.448299	0.66384	0.484001	0.716708
0.53385	0.79013	0.446615	0.661017	0.448636	0.664008	0.484338	0.716849
0.53385	0.789736	0.446952	0.661186	0.448636	0.663677	0.484675	0.716991
0.534187	0.789841	0.446952	0.660857	0.448973	0.663845	0.484675	0.716633
0.534523	0.789945	0.446952	0.660528	0.448973	0.663514	0.485012	0.716775
0.53486	0.79005	0.446952	0.660199	0.448973	0.663184	0.485349	0.716915
0.53486	0.789657	0.446952	0.659871	0.44931	0.663352	0.485685	0.717056
0.53486	0.789264	0.446952	0.659543	0.449646	0.663519	0.486022	0.717197
0.535197	0.789369	0.446952	0.659215	0.449983	0.663686	0.486359	0.717337
0.535534	0.789474	0.446952	0.658888	0.45032	0.663853	0.486696	0.717478
0.535871	0.789578	0.447289	0.659057	0.45032	0.663524	0.487033	0.717618
0.535871	0.789187	0.447289	0.65873	0.450657	0.66369	0.487033	0.717262
0.536207	0.789291	0.447625	0.658899	0.450657	0.663361	0.487033	0.716906
0.536207	0.7889	0.447625	0.658573	0.450994	0.663528	0.487369	0.717047
0.536544	0.789004	0.447962	0.658742	0.450994	0.6632	0.487706	0.717187
0.536881	0.789109	0.448299	0.658911	0.45133	0.663366	0.488043	0.717327
0.537218	0.789213	0.448636	0.65908	0.45133	0.663038	0.48838	0.717467
0.537555	0.789318	0.448973	0.659248	0.451667	0.663205	0.488717	0.717606
0.537555	0.788927	0.44931	0.659417	0.451667	0.662877	0.489054	0.717746
0.537892	0.789032	0.449646	0.659585	0.452004	0.663043	0.489054	0.717391
0.538228	0.789136	0.449646	0.659259	0.452004	0.662716	0.489054	0.717037
0.538565	0.78924	0.449983	0.659427	0.452004	0.662389	0.48939	0.717177
0.538565	0.788851	0.45032	0.659595	0.452004	0.662062	0.489727	0.717316
0.538902	0.788955	0.450657	0.659763	0.452341	0.662229	0.490064	0.717456
0.539239	0.789059	0.450657	0.659438	0.452678	0.662395	0.490401	0.717595
0.539576	0.789163	0.450994	0.659606	0.452678	0.662069	0.490738	0.717734
0.539912	0.789266	0.45133	0.659774	0.453014	0.662235	0.491074	0.717873
0.540249	0.78937	0.451667	0.659941	0.453351	0.662402	0.491411	0.718012
0.540249	0.788982	0.452004	0.660108	0.453688	0.662568	0.491748	0.718151
0.540586	0.789086	0.452341	0.660275	0.454025	0.662734	0.492085	0.718289
0.540923	0.789189	0.452678	0.660442	0.454025	0.662408	0.492422	0.718428
0.54126	0.789293	0.453014	0.660609	0.454362	0.662574	0.492422	0.718075
0.541597	0.789396	0.453351	0.660776	0.454362	0.662248	0.492758	0.718213
0.541597	0.789009	0.453688	0.660942	0.454362	0.661923	0.493095	0.718351
[truncated: 4,283 more rows]

## Sheet: Figure 3c
Loglikelihood Contribution
DeepETPicker	crYOLO	DeepFinder	TM
3455593	3050929	3250721	3252774
3454822	3051719	3247487	3251959
3456124	3054205	3245758	3250926
3458418	3052726	3247100	3256010
3458535	3043865	3202798	3251867
3454086	3047858	3246915	3250629
3450091	3052958	3249455	3251790
3458745	3055928	3249297	3253470
3457110	3051602	3250044	3253970
3454508	3056877	3251238	3251824
3389071	3053118	3246786	3252049
3449631	2978224	3246263	3254863
3379291	3053067	3249831	3253879
3458474	3055956	3250607	3253526
3455130	3053419	3246835	3249995
3459435	3056686	3249253	3253469
3457379	2939127	3247256	3251931
3458965	3055065	3249674	3251926
3455873	3055050	3247850	3254430
3458030	3053882	3247424	3254548
3458340	3055971	3248515	3252848
3459253	3056941	3249095	3253467
3456177	3056650	3247792	3251442
3458618	3062911	3248838	3252194
3458768	3055992	3250754	3253407
3458642	3055041	3250766	3251129
3458867	3056064	3247907	3251950
3458321	3058467	3247389	3252114
3458081	3055235	3250494	3249348
3458061	3055460	3248783	3251433
3460192	3058641	3252085	3251941
3457444	3055846	3248990	3231898
3458415	3054939	3249785	3252307
3461064	3055632	3249748	3252719
3460021	3058206	3249868	3251483
3458438	3057267	3248834	3252665
3459724	3055386	3247294	3250225
3456325	3054652	3247889	3252611
3458955	3055133	3250491	3250435
3457769	3056746	3248790	3252583
3459749	3057869	3248839	3251677
3458054	3059466	3247584	3253038
3460516	3059818	3250672	3254954
3460840	3063010	3248940	3252694
3456713	3057077	3251648	3252747
3455778	3053404	3247796	3252152
3458811	3054968	3249061	3254312
3454765	3057947	3249759	3252850
3459401	3055953	3249813	3251537
3460682	3057844	3250330	3256217
3461759	3057466	3248512	3249579
3456877	3056688	3250738	3252806
3460732	3058980	3247975	3253248
3460964	3056324	3253576	3252473
3460085	3057610	3248763	3251654
3459848	3053445	3247920	3254382
3457435	3055658	3252049	3252016
3460152	3055858	3247932	3253955
3458034	3053860	3248553	3253457
3457321	3055249	3249216	3254475
3459974	3060416	3248852	3249062
3458989	3051749	3246208	3249838
3462123	3058957	3248692	3253160
3459856	3058274	3250153	3253977
3460244	3055193	3247917	3254553
3458614	3057049	3248796	3253996
3461999	3058334	3248786	3252051
3457790	3066785	3247626	3252691
3463115	3058394	3247936	3255502
3460337	3055187	3248524	3252992
3458512	3057091	3250380	3254462
3459274	3056721	3251643	3254009
3460139	3055173	3248762	3253549
3459778	3058540	3249290	3249670
3366937	3058548	3248022	3252972
3455007	3055814	3251752	3255239
3458940	3057866	3251930	3251119
3459696	3057422	3249181	3254252
3457182	3056478	3249008	3250595
3460240	3060782	3254565	3253262
3462045	3056017	3244173	3252153
3458871	3056288	3250147	3251219
3459067	3056582	3247021	3253529
3460924	3056540	3247229	3252049
3458684	3056554	3249702	3253316
3456536	3059434	3248009	3252878
3457253	3054162	3245803	3252783
3462089	3057914	3250553	3252273
3458014	3057408	3251034	3253386
3460035	3057156	3249563	3253317
3460429	3055515	3247698	3248202
3462820	3056627	3249532	3254256
3459421	3060046	3247952	3252809
3463975	3055749	3247215	3250904
3459526	3058106	3249259	3251083
3458405	3051995	3245824	3249777
3458493	3058271	3250250	3254130
3459749	3058850	3251329	3252736
3459807	3053468	3250769	3254494
3463044	3056511	3251427	3253548
3458036	3052166	3250141	3252403
3460558	3055927	3248199	3250264
3458815	3062690	3249417	3255429
3454025	3056657	3252398	3252041
3461367	3055766	3245042	3251712
3461268	3054859	3248103	3253127
3461541	3057694	3248523	3251583
3461304	3054739	3248360	3254136
3458651	3055445	3248921	3252638
3461186	2982299	3247647	3252525
3461005	3055538	3242730	3250115
3458952	3055976	3248142	3251668
3460552	3055535	3251270	3254472
3461435	3057887	3247180	3254099
3460706	3059854	3248802	3253249
3460359	3053839	3250248	3254946
3460018	3054688	3246800	3254992
3459418	3056703	3252417	3252100
3460487	3052764	3247132	3253445
3457900	3049365	3226448	3250224
3460364	3058959	3245539	3252849
3460611	3055437	3250526	3251347
3458753	3057919	3251138	3253863
3461386	3056932	3246457	3251889
3459284	3050911	3248156	3250188
3456928	3059262	3250700	3249883
3458678	3055392	3250096	3251641
3455746	3057307	3250111	3251467
3459030	3056958	3250864	3255063
3461214	3052117	3249925	3253497
3455897	3055955	3248786	3250726
3460404	3056008	3250640	3172446
3457894	3060039	3248507	3254745
3458711	3054537	3249106	3252023
3459256	3058004	3249577	3251725
3460151	3056019	3248414	3250978
3458825	3053837	3249729	3252856
3463488	3060974	3250541	3252715
3462076	3056359	3248264	3250534
3460877	3065709	3248787	3251676
3461877	3057120	3197334	3253176
3458900	3055284	3242365	3251657
3460732	3057282	3246904	3252381
3459567	3057574	3252464	3251395
3459023	3057583	3250879	3253059
3460583	3057458	3246099	3252807
3461909	3055498	3246573	3251436
3460118	3054807	3245171	3252298
3461166	3055517	3249356	3253268
3461642	3055858	3247262	3252619
3456774	3059687	3247117	3251157
3459588	3053630	3251792	3249475
3461067	3057287	3248917	3251383
3460278	3058529	3249672	3254219
3456981	3056804	3251681	3252050
3460308	3061242	3247240	3252720
3460138	3059569	3251821	3254370
3462923	3054336	3249312	3250860
3461579	3054530	3247288	3254194
3458955	3054143	3248500	3250271
3464117	3058361	3248421	3249251
3464018	3056925	3250116	3253088
3456420	3057607	3249675	3252266
3460538	3059056	3246403	3253333
3458404	3056624	3250913	3249582
3461581	3052261	3247045	3253399
3462108	3056607	3250681	3250287
3459493	3057671	3245613	3157217
3462844	3056899	3232901	3252188
3461099	3058914	3242951	3249983
3460143	3056758	3250759	3254566
3460951	3058083	3248129	3252792
3460899	3056084	3248490	3253923
3459969	3057465	3248603	3247460
3462027	3056390	3200294	3249268
3454166	3057599	3250314	3251953
3462006	3053663	3250376	3252270
3461162	3058121	3249531	3253733
3461202	3056985	3247091	3247326
3461636	3055705	3248397	3255543
3460756	3057533	3246930	3253268
3461992	3058351	3249617	3250930
3460216	3031027	3247776	3251558
3460915	3057275	3249090	3255075
3459035	3057685	3246352	3251939
3462126	3057973	3248488	3251298
3461963	3057058	3249599	3253554
3375230	3055677	3249941	3249060
3460987	3057248	3250771	3253371
3460040	3056904	3249659	3254025
3459603	3055528	3249770	3250921
3462237	3057941	3248432	3251225
3463270	3059591	3250846	3251639
3458876	3056899	3249477	3252798
3460661	3057391	3243123	3251556
3460751	3056923	3244484	3250281
3463285	3054378	3247228	3254713
3462580	3053780	3248797	3249841
3462804	3056925	3247965	3256393
3460681	3057918	3219220	3255195
3461516	3053977	3250569	3252567
3460434	3059122	3243830	3249462
3457933	3057221	3249817	3255330
3460003	3056283	3250577	3253238
3459557	3054463	3246874	3253206
3461128	3055445	3249752	3252441
3462900	3060431	3247860	3252476
3457376	3055297	3248706	3253970
3461984	3058189	3204749	3250217
3459114	3058366	3250498	3248783
3458571	3055106	3249936	3252605
3459725	3055953	3249280	3251625
3459478	3056855	3249883	3255204
3459632	3057987	3248384	3252530
3460886	3057995	3249244	3250699
3462015	3055346	3249188	3252561
3458775	3053939	3252922	3251661
3460990	3054907	3248780	3252553
3458219	3057182	3247385	3250955
3461391	3056638	3222500	3253563
3460947	3054821	3251488	3252022
3459168	3059843	3248955	3253398
3459270	3057329	3246622	3255570
3459021	3054284	3251305	3250967
3459164	3056656	3247912	3251177
3464192	3053678	3235386	3250230
3458522	3053843	3249995	3252101
3461438	3057643	3249538	3251788
3459523	3056026	3189809	3249808
3457459	3055184	3250096	3249965
3461025	3055232	3241707	3253791
3461756	3058280	3245611	3251866
3461385	3061623	3248793	3252980
3460580	3054060	3248845	3250256
3461529	3058012	3250252	3253116
3461134	3056306	3247975	3251844
3460717	3055976	3248556	3249179
3456571	3060214	3248916	3251739
3461238	3052862	3246909	3248108
3456171	3056000	3248571	3248152
3459632	3055556	3247616	3253410
3455752	3056065	3248483	3254204
3459810	3059930	3251934	3252646
3459000	3058046	3250029	3248929
3460067	3054608	3250414	3252385
3458643	3056013	3249926	3253257
3458550	3055871	3247981	3249046
3460705	3054407	3249069	3251769
3464164	3055097	3246556	3254139
3459134	3058124	3253004	3251249
3457020	3057910	3246768	3250508
3459899	3056013	3245078	3159206
3458927	3055822	3245293	3253327
3459176	3054369	3246628	3253062
3457822	3056655	3249977	3250450
3459434	3057714	3251398	3250102
3462157	3056785	3250638	3256502
3460354	3056833	3247041	3253524
3457289	3054066	3249803	3251576
3460082	3056282	3249473	3251990
3459619	3056780	3243559	3250767
3459911	3054685	3247148	3251923
3462245	3054910	3249441	3253164
3457648	3058307	3248073	3250065
3460280	3057899	3249086	3250526
3458069	3056580	3249665	3256530
3460459	3053216	3247899	3249690
3456885	3054493	3251749	3254203
3467006	3056605	3250008	3254585
3459740	3056461	3247671	3253725
3456752	3056526	3245685	3251445
3457398	3054335	3248556	3253483
3459528	3056171	3245955	3252119
3460421	3057437	3244777	3252711
3460201	3055389	3248194	3254277
3459914	3058351	3251949	3247673
3459626	3057466	3248667	3251603
3456830	3055180	3247199	3248031
3455641	3054175	3248290	3249178
3456070	3057118	3249788	3249643
3461830	3053811	3189425	3250757
3460200	3056679	3250342	3253653
3457950	3053617	3244638	3248285
3460297	3056431	3250519	3252930
3457442	3055283	3262190	3253492
3459079	3052729	3246379	3251938
3460224	3054417	3251268	3253740
3459568	3054975	3246291	3250926
3458306	3055441	3247402	3253734
3459083	3056774	3248533	3249990
3456583	3058923	3249983	3251407
3459601	3056353	3248312	3252988
3458208	3056787	3247216	3253838
3459058	3057020	3251137	3248215
3459523	3053775	3249065	3251013
3461462	3057871	3248230	3251186
3460007	3056483	3246479	3251249
3461103	3058532	3248759	3252388
3459554	3055755	3245346	3249903
3461377	3050957	3248585	3249953
3458940	3053292	3246864	3250269
3459638	3055672	3249237	3250616
3460559	3055411	3258742	3253513
3456856	3055387	3251738	3252110
3458511	3054901	3248452	3248560
3460295	3054026	3247614	3252519
3459479	3055062	3250757	3249092
3460431	3058540	3251321	3253112
3457095	3057259	3250590	3247982
3458685	3058000	3249349	3251764
3459069	3056666	3251145	3254545
3457541	3057039	3249395	3250964
3458463	3053433	3245381	3251501
3459378	3056939	3249573	3253509
3457856	3055295	3250675	3252359
3458327	3054088	3248736	3253013
3460659	3056049	3248183	3252666
3460556	3057079	3248205	3251292
3459510	3055422	3249934	3251825
3458239	3057263	3250488	3251911
3457685	3053943	3248724	3248818
3457680	3054334	3246420	3251170
3456202	3053549	3241033	3251238
3459580	3054411	3248104	3250494
3459034	3057140	3248407	3251834
3458651	3057106	3244944	3252225
3460778	3055150	3250078	3252583
3457615	3053776	3248517	3251928
3459337	3052878	3245512	3253790
3454550	3056312	3251796	3252400
3460152	3054129	3249865	3250003
3459120	3051746	3250113	3249075
3456733	3061340	3247830	3253614
3457992	3053580	3250063	3255859
3462271	3058450	3242247	3250009
3457095	3060120	3249082	3250555
3457147	3055550	3250448	3251165
3456862	3051968	3247946	3250399
3459925	3055567	3249538	3250177
3456031	3052752	3248402	3251252
3456575	3054148	3249747	3251170
3458174	3055323	3247884	3252052
3457288	3052858	3250932	3251569
3458219	3053374	3251502	3249138
3458169	3053400	3246952	3252141
3458386	3054626	3247579	3251597
3462470	3056693	3249490	3254478
3455435	3049944	3247388	3250534
3457064	3052678	3251182	3251185
3458748	3053096	3249690	3254225
3457318	3052112	3246696	3252489
3455525	3052249	3250942	3251348
3456583	3054576	3248739	3251835
3457781	3053752	3248237	3248818
3456984	3049465	3255382	3252538
3457814	3054353	3248250	3251809
3457295	3052817	3248883	3252623
3453224	3049827	3248685	3252813
3455533	3052989	3248246	3250857
3404155	3052506	3250038	3252496
3454347	2978665	3248375	3250939
3472978	3052140	3251597	3249447
3456691	3049157	3249702	3253281
3457967	3051271	3246208	3246049
3450928	3050961	3251842	3253242
3454732	3051338	3244122	3249285
3453173	3051612	3247699	3251606
3453583	3051124	3247317	3250491
3440825	3049427	3245107	3251130
3453651	3052268	3251522	3249332
3453330	3050399	3216561	3250506
3446704	3048918	3251822	3251461
3452821	3049797	3243981	3252292
3448001	3051233	3248902	3250567
3453805	3045300	3248296	3253181
3452231	3052621	3248881	3250608
3452499	3044221	3247242	3249341
3454369	3051450	3246376	3250466
3454132	3053441	3243933	3251668
3454675	3052771	3250187	3251793
3455298	3044998	3245242	3186898
3445575	3051679	3245410	3247916
3453633	3053552	3246839	3249189
3453393	3051407	3248548	3252382
3454039	3044413	3248126	3245290
3448481	3052661	3246799	3247189
3455443	3052137	3247929	3245659
3454477	3046756	3247514	3160535
3442777	3045696	3250847	3250252
3454936	3045594	3211761	3252399
3446575	3055665	3251037	3219147
3457340	3052017	3252029	3252089
3448840	3041980	3248972	3252386
3450920	3052974	3243395	3251378
3454778	3052220	3248423	3252651
3448242	3051557	3248045	3250749
3448564	3052647	3249507	3255074
3459021	3058515	3248994	3252917
3456236	3044931	3250088	3254353
3455025	3052879	3248128	3250990
3457019	3051542	3249955	3247528
3455438	3051587	3247481	3252917
3450903	3038298	3251079	3251562
3455557	3052841	3251264	3255209
3454372	3051751	3246096	3250358
3453891	3050812	3251528	3249606
3453962	3049900	3246691	3249896
3437972	3054394	3250696	3192709
3453965	3053770	3248266	3251418
3451170	3047220	3247700	3253873
3453960	3050134	3248678	3253298
3452030	3053395	3250912	3250358
3455280	3051219	3245423	3247495
3453579	3045401	3244461	3249222
3453576	3051014	3248271	3249134
3449488	3050403	3248220	3251725
3444901	3051325	3248868	3250174
3452630	3051087	3247806	3250072
3451417	3043877	3158016	3252853
3386080	3053487	3251379	3249463
3455944	3053525	3248578	3251547
3451676	3051711	3250240	3252168
3453946	3052496	3246936	3252991
3456384	3052509	3249554	3246451
3453305	3051726	3246620	3250284
3455325	3050126	3250738	3252521
3454586	2941604	3251123	3252372
3453686	3047911	3246489	3251483
3450339	3030206	3251549	3251415
3452900	3052241	3248910	3246322
3455586	3051509	3249075	3248836
3454459	3054108	3250831	3252473
3451221	3048794	3246516	3249163
3444221	3054165	3251294	3246542
3453942	3054825	3246877	3247687
3452760	3045256	3247944	3252429
3463231	3046724	3250470	3250246
3455169	3051487	3250796	3251772
3443308	3053119	3251722	3250786
3454536	3050532	3247738	3251869
3455914	3056344	3248732	3251827
3456531	3054280	3245812	3252737
3454962	3054352	3251217	3251394
3448902	3051349	3248385	3252100
3456524	3043860	3249778	3252058
3450911	3053338	3250495	3254464
3457210	3055066	3249848	3252050
3456067	3052294	3251985	3253061
3454866	3054025	3249841	3246580
3457421	3054325	3247414	3253860
3454128	3052955	3251850	3256643
3449675	3053121	3251835	3251136
3452916	3049022	3246201	3239509
3457229	3053029	3249220	3251458
3455082	3054180	3247609	3251335
3456140	3042852	3249136	3251768
3455872	3055768	3250033	3251945
3454749	3053498	3250925	3246704
3456441	3053549	3247424	3252720
3448139	3052839	3248357	3253631
3454534	3052952	3249595	3253547
3453709	3052940	3250814	3248689
3455687	3051256	3249052	3251532
3455246	3052833	3248378	3248908
3454451	3051998	3246785	3252161
3454908	3051918	3252174	3251716
3455606	3053065	3246816	3251409
3455726	3056158	3249395	3247409
3453915	3053096	3251312	3250862
3455198	3050797	3249029	3252165
3454578	3051378	3255029	3252892
3455614	3050984	3246342	3249993
3453461	3051743	3256572	3250798
3454366	3051435	3248196	3248748
3455582	3051642	3249265	3252056
3454020	3052249	3246991	3249482
3453524	3049923	3248098	3251347
3454048	3053195	3248013	3250257
3455549	3051293	3248841	3228392
3454471	3051739	3248318	3253824
3456221	3051636	3247218	3250502
3455634	3053809	3250054	3251328
3454218	3053275	3245794	3248464
3456758	3053894	3246122	3248492
3456766	3053425	3248718	3249489
3454864	3052417	3246156	3250818
3453810	3052346	3248111	3253428
3453099	3054351	3244598	3254593
3453414	3016147	3246602	3253612
3468406	3051966	3247303	3251629
3454485	3051825	3251050	3246491
3455389	3052584	3244764	3252076
3454740	3044322	3247777	3249939
3451805	3051965	3252197	3248606
3390387	3054481	3248250	3249722
3453729	3052677	3248764	3254296
3454997	3054370	3246972	3253785
3457644	3052233	3248351	3249372
3453011	3051886	3247663	3246306
3456127	3052754	3248171	3247556
3454770	3054039	3247244	3251128
3457349	3051707	3245401	3248390
3454107	3050514	3239750	3254602
3455030	3053269	3249709	3249374
3456422	3053913	3249707	3250003
3456365	3054416	3249105	3255519
3454842	3054537	3249489	3250900
3454779	3052962	3245682	3249967
3455713	3053866	3241115	3171486
3454147	3055329	3246879	3173546
3456419	3052732	3246923	3252786
3457147	3051668	3247262	3247186
3456552	3055012	3249078	3160859
3456622	3054651	3248821	3252351
3457642	3055000	3245027	3252565
3458018	3054816	3247369	3249078
3456457	3054369	3245008	3244122
3458357	3054460	3249263	3251824
3458000	3054960	3251503	3248520
3458289	3059778	3246667	3248360
3439874	3055140	3248962	3250426
3457502	3053947	3249234	3246347
3456427	3054300	3248910	3248105
3458782	3055746	3246518	3249732
3392467	3053981	3246786	3248326
3456956	3054990	3247086	3242424
3454704	3061620	3247838	3255207
3456186	3037864	3246197	3136303
3455210	3054054	3247452	3248134
3455099	3052815	3248040	3250170
3457989	3052951	3246755	3244161
3456994	3056227	3244887	3250953
3457859	3058293	3247104	3249022
3437124	3054516	3246620	3247332
3461866	3053014	3250047	3198057
3459354	3051828	3246667	3249318
3458056	3054972	3248270	3255282
3457418	3057120	3249322	3249339
3457538	3057350	3250184	3248185
3456244	3055097	3246656	3171987
3459064	3051817	3249433	3251669
3453881	3052868	3247033	3248350
3457032	3009875	3245548	3249759
3458390	3054951	3249678	3249488
3457401	3053910	3251426	3254843
3456310	3052747	3249045	3249947
3458986	3053586	3246765	3252420
3461091	3052856	3248300	3174412
3457116	3053695	3246879	3254389
3458070	3052605	3247806	3175916
3456474	3055026	3245304	3255171
3450251	3052688	3245673	3252745
3456335	3052126	3244849	3247623
3456190	3038232	3248070	3252517
3457207	3051609	3246118	3250285
3456728	3022595	3249451	3248930
3455846	3053482	3247630	3247262
3454940	3055017	3247270	3248736
3458957	3051443	3246827	3250074
3457651	3052070	3245275	3250422
3454704	3050909	3247869	3247376
3424649	3052531	3245294	3249614
3455370	3053895	3246801	3248415
3455019	3052898	3244258	3247728
3457526	3051964	3241551	3247220
3455220	3050209	3246106	3248953
3456835	3054198	3249774	3251071
3457197	3052119	3249232	3249430
3454703	3053075	3248079	3246569
3449944	3052391	3244987	3247942
3456043	3052189	3246127	3251314
3457147	3052609	3250791	3247862
3453556	3053629	3252287	3246425
3456640	3052360	3248008	3248671
3456603	2991480	3246081	3246756
3451899	3053415	3248529	3249119
3455164	3048892	3247075	3247250
3456832	3053727	3246849	3249590
3452836	3053038	3245466	3246734
3454494	3049889	3247253	3249641
3452801	3052558	3248897	3241349
3457547	3054010	3250458	3247507
3455787	3050377	3246363	3249022
3454314	3045231	3246049	3250269
3456245	3052307	3246395	3248864
3455544	3053541	3249158	3249458
3458059	3050724	3247091	3247818
3375137	3055134	3244312	3248745
3456679	3055158	3249328	3248566
3455788	3052107	3248259	3249087
3455568	3052260	3247612	3247805
3458398	3052363	3246281	3249027
3454443	3051090	3239243	3248836
3455844	3053205	3247547	3248836
3450823	3043030	3246479	3249681
3453463	3050890	3246009	3247696
3449203	3052582	3249820	3248166
3455718	3051832	3246282	3249307
3458486	3052230	3248710	3250488
3456518	3052222	3248877	3249866
3454690	3051667	3248557	3249160
3451814	3051543	3249285	3250581
3455432	3053350	3249218	3251532
3458110	3052264	3247337	3250164
3454745	3050552	3247557	3247192
3455454	3050633	3247163	3247587
3451493	3050017	3247074	3250374
3456818	3052942	3246342	3250705
3454651	3049694	3248189	3246030
3454743	3052753	3233121	3248009
3454325	3046833	3248058	3247226
3455236	3048591	3250932	3250397
3451761	3053360	3247729	3246530
3457126	3054926	3249328	3249548
3455237	3048879	3249478	3250809
3457226	3055480	3246656	3246475
3455308	3054816	3248866	3250124
3455052	3052395	3249563	3248754
3455082	3052577	3247234	3248191
3452370	3059409	3249370	3249094
3457459	3053186	3245744	3249388
3455222	3052195	3248539	3249065
3457243	3056315	3245530	3247698
3455355	3054533	3248734	3248586
3454686	3054149	3245224	3248422
3454603	3051920	3248661	3249470
3450523	3050545	3246047	3245607
3457140	3048375	3246785	3251359
3454606	3050557	3248509	3248473
3455983	3056360	3248238	3247707
3455014	3051533	3250313	3250454
3456145	3054958	3246679	3250663
3453577	3055418	3249007	3248527
3456438	3056376	3246326	3250507
3454332	3051590	3247416	3247554
3456482	3052174	3249186	3245323
3453046	3051200	3243983	3249626
3454829	3051405	3246649	3247403
3457800	3051473	3246694	3249367
3456272	3050926	3244159	3246092
3456369	3052724	3252133	3250096
3452948	3050842	3247000	3250151
3459222	3052365	3247833	3251315
3460948	3054334	3246297	3248117
3455689	3052714	3249380	3249646
3461619	3051979	3245536	3254078
3452786	3051699	3249090	3248361
3452433	3055098	3247441	3247905
3454660	3054434	3247327	3247400
3455086	3052790	3250523	3245686
3456493	3051683	3247764	3247499
3462244	3052851	3248231	3249983
3457834	3052390	3249972	3248551
3455079	3055435	3250438	3248682
3457710	3053009	3247192	3247590
3454433	3054346	3247963	3244146
3458916	3054376	3247516	3250527
3457732	3057550	3247395	3248458
3453804	3053907	3248230	3250135
3457764	3051265	3250317	3247714
3455718	3052196	3248392	3248378
3454522	3051810	3249538	3246109
3456130	3053221	3245565	3245860
3457147	2991244	3249561	3250494
3454750	3052768	3243603	3249692
3453827	3052805	3254111	3249566
3456309	3050282	3246975	3247874
3453111	3053597	3246540	3249055
3381057	3051449	3249205	3247405
3456635	3052574	3247061	3248091
3454127	3053495	3246693	3248722
3457498	3057411	3247606	3247798
3458240	3049224	3248552	3249392
3457850	3052087	3247282	3249974
3455366	3054343	3248989	3248611
3457118	3054492	3245314	3250433
3456313	3053266	3247525	3250230
3464747	3055843	3246956	3250176
3455323	3054102	3236378	3249715
3454251	3057678	3249865	3249965
3457109	3054872	3248852	3250384
3466931	3051867	3248532	3250894
3455015	3052997	3245172	3249517
3454994	3054063	3252191	3245903
3454899	3051485	3246989	3251919
3456309	3054121	3248305	3249227
3437969	3050977	3246976	3249038
3453994	3052441	3246557	3249320
3457037	3054114	3247384	3251270
3455551	3052071	3247781	3250480
3459373	3057627	3249063	3247796
3466642	3054986	3245004	3246131
3464320	3055277	3251032	3248654
3456713	3055106	3247015	3250745
3457708	3055919	3248781	3247265
3454627	3058831	3248489	3252099
3452767	3053406	3241012	3247591
3458929	3051974	3248368	3250272
3461705	3054038	3247755	3252478
3461198	3053464	3249072	3248445
3456269	3056772	3246912	3252852
3458642	3058842	3242774	3253519
3457766	3051271	3247961	3249023
3456301	3053634	3248878	3251280
3456552	3057576	3238006	3247718
3456369	3053702	3190515	3248230
3456971	3053067	3248165	3251394
3462489	3054592	3248826	3248888
3458808	3055155	3246666	3247046
3453684	3053107	3246717	3248982
3458090	3053387	3250912	3249495
3459860	3055430	3249720	3251548
3458434	3053812	3249444	3248820
3460217	3054222	3250311	3250277
3457239	3053610	3242145	3248430
3455949	3054814	3248414	3249889
3456728	3055500	3247334	3248664
3462756	3054139	3248514	3246435
3455651	3056294	3248932	3252001
3458957	3054066	3245795	3249074
3459329	3053211	3250156	3247332
3462369	3056409	3244636	3249276
3459322	3055667	3246677	3247925
3456976	3054150	3169417	3250371
3455783	3054124	3246803	3249535
3459169	3054081	3246920	3250453
3457249	3052693	3248080	3249680
3457300	3054757	3246010	3247687
3457353	3055247	3247631	3250644
3461602	3056083	3246469	3248601
3456325	3054013	3246450	3244969
3460239	3053618	3248411	3249777
3459609	3055610	3247680	3252451
3456538	3054475	3248569	3254445
3456570	3052896	3245758	3249431
3456919	3053478	3252046	3250210
3456601	3050526	3246373	3246701
3455524	3051438	3246925	3247161
3457791	3055257	3247851	3249877
3456092	3050589	3248236	3246314
3455319	2992207	3246392	3249871
3456117	3055900	3258954	3248906
3370233	3054661	3246320	3247842
3458334	3053309	3247400	3252433
3455496	3052993	3245953	3248227
3460124	3053081	3249017	3246559
3457857	3053325	3247814	3249274
3455921	3055649	3248543	3249287
3457173	3054258	3245519	3248917
3455890	3055767	3247608	3246749
3477341	3051537	3246616	3246837
3459365	3056714	3249256	3249337
3456085	3054081	3244431	3248208
3460856	3054291	3252777	3250154
3343159	3054231	3248839	3249205
3465717	3054023	3245413	3245585
3457683	3051470	3248637	3249077
3458324	2929759	3245187	3248130
3459063	3054559	3247584	3247914
3458068	3052122	3249254	3246698
3454171	3054729	3242603	3248688
3457937	3053424	3246649	3250462
3456460	3053735	3249620	3248941
3457173	3052246	3248235	3247796
3455388	3052236	3247750	3247985
3454707	3065417	3245756	3247118
3459606	3053432	3254649	3246779
3457774	3053699	3178828	3249055
3456338	3050298	3246799	3248471
3455363	3052162	3247912	3247294
3457872	3051825	3246605	3247641
3456889	3054655	3246695	3247675
3458257	3051366	3248686	3250321
3455178	3051924	3246296	3249196
3456675	3061801	3234050	3248132
3452763	3054313	3250467	3247740
3454448	3056005	3196010	3248171
3456535	3049510	3246643	3248209
3455827	3053027	3247953	3248819
3456140	3054502	3245888	3250319
3453204	3052870	3248846	3248350
3457588	3050289	3248143	3250483
3457734	3051270	3249263	3248340
3452819	3052621	3246121	3246632
3457896	3053768	3247077	3251484
3455274	3051698	3248313	3252611
3458326	3054026	3246608	3248692
3460297	3054960	3247247	3247556
3457154	3053870	3252543	3250134
3454145	3049187	3247352	3250380
3455533	3051884	3246721	3246305
3454203	3052743	3249909	3249367
3454758	3057157	3246389	3248846
3457603	3054153	3248632	3250253
3453688	3053347	3246223	3249023
3462443	3051443	3245436	3248729
3456876	3053385	3249570	3248338
3456482	3050058	3241205	3248246
3452653	3051955	3249668	3247754
3457967	3053888	3249384	3250215
3453406	3054198	3246047	3249592
3456009	3052070	3246719	3248826
3454071	3056663	3247276	3250921
3459329	3055647	3226026	3244634
3391838	3050710	3247233	3249674
3451486	3053309	3246577	3248927
3455206	3053578	3246090	3248767
3458201	3056496	3246644	3249409
3454293	3056359	3247189	3246276
3451088	3053529	3243670	3246742
3456076	3055183	3249436	3251638
3455945	3053984	3248680	3249368
3451664	3012600	3246627	3247485
3464546	3051298	3245924	3252418
3460629	3052526	3248663	3247872
3459779	3051704	3166425	3248033
3456875	3052604	3247258	3251140
3454296	3055066	3248885	3248003
3457870	3054299	3246503	3248216
3461212	3055285	3237820	3247506
3456423	3055461	3247869	3251020
3463268	3055408	3248915	3247010
3455566	3053220	3245578	3252190
3461760	3054086	3247490	3248906
3458600	3051669	3252745	3236156
3459793	3056703	3247022	3246482
3451341	3052609	3243952	3249152
3459431	3053946	3243269	3248851
3458051	3050343	3247025	3246695
3457408	3053931	3247534	3247449
3457227	3015398	3248130	3247438
3456985	3055823	3248520	3250619
3456889	3051168	3230291	3249958
3453251	3058056	3250917	3248405
3458347	3051674	3249324	3247771
3460025	3055232	3249198	3250336
3453719	3053150	3246407	3245441
3458388	3052157	3247922	3246297
3458764	3053799	3246102	3250736
3457336	3049838	3247615	3250771
3458157	3056483	3245349	3251825
3395587	3056272	3250615	3247224
3461574	3050786	3246560	3248572
3461811	3054142	3248977	3248187
3460083	3054356	3250047	3251192
3455736	3045795	3248410	3250097
3457780	3052693	3248669	3249740
3446554	3052196	3245126	3246348
3456717	3055144	3250544	3248779
3458048	3049947	3251909	3247128
3459675	3055809	3248790	3249616
3459304	3053300	3242138	3248938
3455246	3054352	3248187	3248593
3457684	3054736	3247407	3248474
3453486	3052597	3249976	3248543
3454606	3053894	3252793	3251364
3459227	3055368	3248298	3247037
3457144	3050932	3246021	3249079
3457235	3052907	3247901	3244038
3455410	3052250	3244982	3250046
3455408	3055951	3247912	3246049
3456173	3051230	3245641	3247790
3453703	3053337	3247699	3248399
3459010	3053050	3245750	3246612
3455458	3055281	3244281	3249017
3449048	3055468	3250534	3247765
3454395	3054636	3247104	3247901
3457125	3022255	3248459	3248173
3452247	3053626	3252664	3248834
3456203	3053189	3247597	3247244
3456857	3051443	3239378	3249127
3459436	3058481	3246421	3249745
3456363	3054189	3240802	3247534
3460817	3056482	3247929	3249748
3465690	3059783	3245512	3244611
3455585	3050786	3251308	3248301
3455741	3038437	3247204	3247516
3463812	3055068	3223177	3250390
3426382	3035829	3246953	3248702
3457062	3056398	3250279	3248644
3455329	3054839	3249043	3248364
3458539	3054135	3247855	3247524
3441096	3057432	3247302	3246280
3460341	3056520	3245992	3248268
3463793	3052984	3245113	3250479
3456214	3051605	3247355	3247550
3462013	3053720	3246924	3246446
3458454	3056081	3244081	3248903
3457546	3052563	3162694	3247669
3459197	3056336	3249673	3247824
3463142	3055682	3245733	3245854
3458749	3056702	3254088	3249984
3462157	3054910	3252008	3250299
3459000	3042111	3249488	3250357
3465729	3053048	3247326	3247436
3457366	3054841	3247500	3246300
3447392	3052967	3247410	3248782
3466131	3055042	3248730	3248680
3457818	3054919	3245321	3249314
3460193	3054445	3249328	3247786
3459106	3053475	3248239	3251275
3451833	3044079	3247535	3247490
3457827	3051559	3247455	3247877
3444481	3041396	3134512	3250347
3460163	3053100	3247202	3251037
3459380	3053033	3247390	3253012
3460880	3055208	3247477	3248369
3457813	3055672	3248180	3246174
3461305	3039928	3244104	3251887
3455456	3054293	3246288	3246659
3440942	3050109	3240005	3245521
3455382	3041117	3248315	3251003
3456221	3053158	3251083	3247967
3457889	3055306	3249198	3247821
3455673	3054196	3243253	3247774
3451312	3046114	3249256	3247720
3457983	3056108	3245383	3248548
3446318	3052977	3246216	3247991
3455475	3053991	3246640	3246247
3459677	3055156	3249443	3244811
3457171	3054719	3242749	3249180
3456405	3049621	3246359	3243444
3459088	3045784	3245994	3248314
3460117	3055061	3250819	3249790
3457206	3056217	3245265	3246793
3452956	3046450	3080762	3249375
3460249	3056342	3250347	3250749
3458297	3051993	3248914	3195851
3458571	3057340	3248500	3248711
3456511	3053799	3247316	3247153
3458877	3056439	3246218	3247083
3447160	3056059	3251686	3247035
3459402	3041929	3252150	3247434
3463207	3056329	3241676	3250954
3462149	3055073	3246510	3249191
3456611	3053773	3247385	3250459
3458935	3057467	3240759	3250555
3444428	3055854	3247026	3247234
3457988	3050338	3249237	3247395
3459440	3056009	3249080	3246895
3459356	3056844	3245522	3237119
3455946	3055293	3248620	3247693
3459849	3058341	3246270	3249151
3456734	3058450	3248508	3246763
3453984	3053401	3246603	3250354
3458809	3053460	3240813	3249763
3457887	3056978	3249843	3247042
3460252	3054489	3245634	3247147
3460692	3054392	3238505	3248806
3448528	3058955	3152568	3250760
3459593	3054922	3246428	3248845
3460127	3054635	3246798	3253953
3461732	3053539	3249156	3249327
3462473	3053974	3249776	3248473
3462598	3053659	3245100	3247142
3457208	3056820	3250151	3248432
3462021	3058054	3168326	3247328
3461206	3055138	3258109	3249022
3460564	3055937	3248064	3255813
3459115	3057341	3247499	3246612
3464326	3057371	3246607	3248692
3459626	3055988	3249108	3250174
3459116	3055301	3248078	3250346
3458305	3055488	3245740	3249463
3457862	3053368	3247586	3246731
3461431	3056324	3243428	3249115
3458011	3055965	3219159	3252091
3458527	3055605	3245392	3167114
3463252	3054680	3242467	3249239
3456005	3054622	3245604	3247692
3458664	3054847	3249210	3246618
3448543	3056771	3248904	3251786
3458154	3053489	3247153	3250637
3457731	3056733	3239396	3247535
3458500	3055925	3247386	3248944
3459921	3055013	3247491	3249735
3460385	3056168	3247264	3248949
3457324	3047651	3246841	3248246
3462469	3055260	3248356	3247355
3461141	3054837	3172384	3242804
3459712	3058170	3250824	3248825
3460956	3055842	3243943	3248060
3458423	3054914	3246459	3248985
3458229	3057581	3253251	3248790
3461995	3055878	3247214	3249342
3456155	3055687	3246419	3250818
3458194	3052553	3242378	3246293
3459416	3054920	3179847	3251028
3460194	3054793	3248758	3248662
3459571	3055813	3246285	3246862
3458777	3054522	3247409	3249475
3458188	3058073	3247894	3246880
3464309	3059289	3249276	3247318
3460117	3050083	3253746	3250879
3458456	3056481	3255253	3250904
3460052	3056992	3249387	3249574
3463280	3053324	3247876	3250460
3445589	3056767	3245864	3249446
3460819	3056596	3258976	3248571
3458745	3056643	3244272	3251268
3468559	3056229	3247146	3247847
3468063	3054166	3250932	3248095
3457505	3055232	3247001	3247274
3460037	3054870	3224995	3245036
3457739	3041078	3252279	3250267
3462430	3052576	3247039	3246777
3459675	3056948	3247336	3243415
3458436	3055187	3250778	3247962
3460601	3055170	3249436	3244610
3458228	3054723	3250010	3249395
3454901	3055960	3242648	3249991
3454140	3055587	3248509	3249723
3466415	3062116	3255470	3145240
3457522	3055295	3247925	3247515
3458382	3057989	3247741	3250906
3461477	3054404	3250589	3250460
3463230	3056049	3249363	3245436
3457010	3054504	3249173	3201716
3458460	3057763	3248277	3249046
3461855	3056354	3248263	3246392
3456875	3054588	3246657	3248460
3460588	3056292	3247648	3248818
3465801	3055823	3249428	3248831
3456955	3054723	3246881	3249331
3459018	3056121	3250760	3215489
3456580	3062884	3251252	3249924
3464329	3059081	3245323	3146480
3459385	3057298	3253760	3247936
3458407	3057420	3247887	3248416
3459938	3055340	3244379	3248628
3464063	3054362	3247265	3249928
3459810	3056949	3249359	3248240
3466386	3056597	3250593	3247936
3459340	3055531	3248914	3247848
3457706	3053729	3246223	3250542
3468707	3062188	3248212	3250520
3467921	3059145	3250139	3246995
3457456	3054033	3248529	3245003
3466403	3056340	3250754	3248280
3469409	3056348	3247047	3245619
3459499	3055713	3257880	3247418
3463950	3055311	3252838	3195025
3460863	3054344	3249864	3243252
3464555	3057028	3247173	3251144
3465701	3056569	3249849	3247213
3460060	3056530	3249746	3247574
3459096	3056881	3250165	3247723
3456982	3054256	3262565	3244322
3459502	3057947	3241397	3248224
3473730	3054698	3250353	3251963
3461152	3057649	3162182	3248586
3459464	3052757	3252478	3223808
3460870	3055375	3246271	3243821
3459035	3055577	3249025	3247444
3458733	3063151	3256905	3243878
3464440	3059606	3247535	3245309
3467687	3055954	3250705	3246072
3462827	3057486	3249433	3247539
3461291	3055665	3248768	3253517
3457344	3056219	3249108	3247960
3461026	3054080	3250796	3248274
3464872	3055776	3248889	3247576
3458013	3058692	3247299	3244145
3465615	3059451	3248487	3248640
3458184	3064903	3250965	3240387
3460357	3056658	3249211	3249656
3455872	3056189	3250616	3166160
3460566	3057595	3247388	3246236
3460509	3055672	3252809	3248716
3461007	3059955	3251783	3242658
3460443	3056618	3247099	3245364
3461079	3060206	3246940	3248177
3457748	3057330	3248177	3247955
3457790	2997390	3252130	3245521
3459247	3058139	3249153	3247483
3463423	3058764	3249422	3242804
3471967	3054490	3250410	3245445
3466072	3058677	3214341	3249206
3461311	3055830	3249530	3246820
3461193	3054221	3247360	3244997
3462540	3054648	3249635	3248292
3462164	3058314	3247899	3243444
3461028	3057464	3259521	3247537
3462435	3055167	3247786	3245686
3460234	3061937	3242064	3245992
3457657	3059699	3247562	3245912
3390496	3056313	3247176	3245131
3459534	3057520	3248745	3245222
3460437	3055590	3249133	3247311
3462503	3057329	3247647	3247198
3475072	3053759	3248703	3245539
3469839	3057867	3248312	3247757
3459483	3053150	3250405	3246057
3462394	3055877	3249634	3247371
3460387	3054130	3247901	3244989
3458591	3057887	3249010	3173088
3458769	3061645	3248198	3244528
3463257	3059123	3212220	3251127
3462488	3056411	3249560	3247721
3460942	3055726	3248452	3244549
3459462	3056920	3250616	3244700
3460197	3034660	3249412	3248068
3459845	3057925	3248128	3247778
3458421	3055906	3250006	3243960
3463167	3056259	3250677	3242546
3458028	3057099	3246903	3247853
3463499	3055790	3246499	3249080
3457138	3056670	3252434	3248185
3460227	3058004	3250296	3244717
3464799	3057767	3249762	3156533
3464636	3055465	3247155	3241210
3460669	3054604	3249314	3247240
3459731	3058236	3247745	3246116
3460521	3056117	3250388	3245532
3460614	3055454	3248452	3238775
3462278	3058124	3252285	3244599
3465623	3053880	3249312	3246880
3467363	3054976	3248070	3135977
3458778	3056928	3176569	3245762
3467568	3057186	3252901	3247358
3459153	3059162	3248869	3247718
3435286	3055435	3248831	3246684
3466074	3059418	3249255	3240456
3469177	3057216	3246414	3245694
3474785	3055696	3250531	3246257
3459207	3056193	3246122	3243083
3463166	3056269	3253017	3243692
3463412	3055943	3248981	3244066
3461939	3058116	3249850	3246733
3466419	3057788	3250274	3248954
3455698	3056917	3249485	3247512
3467577	3058535	3182793	3243009
3464077	3057676	3250045	3241393
3475206	3057049	3246975	3246995
3464130	3058459	3249620	3242208
3461016	3058646	3252258	3244048
3457212	3053776	3247499	3246063
3461617	3056362	3254071	3242273
3460838	3056069	3252407	3238908
3463984	3055727	3249787	3250116
3460524	3055031	3248596	3242604
3463230	3055780	3248887	3242597
3466345	3058435	3252235	3170281
3462912	3056762	3252068	3244775
3460237	3056581	3249194	3248704
3460060	3057147	3248344	3241910
3463357	3056871	3249466	3242813
3461690	3058342	3249633	3246746
3467646	3055954	3250001	3243373
3459353	3055451	3250837	3242701
3470434	3058349	3250292	3192398
3464118	3056866	3248717	3247002
3465244	3056916	3249383	3240298
3469655	3056239	3248502	3242728
3460259	3058974	3249133	3247170
3462735	3057630	3248713	3160908
3466177	3056872	3246030	3252455
3461188	3055426	3249430	3253586
3467556	3057155	3247763	3251758
3381862	3056632	3251382	3251780
3466639	3051341	3250836	3253537
3465710	3055756	3247684	3254018
3466914	3056214	3246682	3253824
3461174	3055246	3249954	3252818
3472490	3057935	3247784	3251685
3468682	3056650	3249674	3250762
3458989	3054950	3193909	3253245
3465638	3055413	3249552	3253091
3464266	3057629	3250604	3251317
3464510	3057233	3251176	3252798
3458457	3056226	3241134	3248131
3460826	3056486	3248573	3250252
3458350	3060113	3254181	3253439
3482163	3056596	3250369	3253077
3466140	3057107	3249232	3252186
3468208	3055978	3247835	3249643
3464017	3058743	3248366	3249915
3468208	3056408	3168829	3248390
3468156	3072328	3248597	3249636
3463825	3058994	3235509	3251658
3470708	3055233	3250634	3254395
3465592	3057264	3248264	3252323
3476287	3060819	3249856	3251053
3459849	2984671	3259038	3250815
3471973	3018123	3248034	3250848
3467103	3059555	3249166	3251893
3460366	3057729	3249384	3251134
3475735	3060300	3247782	3252325
3458859	3057737	3252401	3251379
3459623	3057358	3247215	3253502
3460689	3055437	3193713	3250283
3465261	3057623	3247485	3251072
3462578	3060896	3247386	3251237
3458854	3056005	3249857	3252958
3461612	3056379	3247309	3250888
3468523	3057057	3248222	3252002
3376802	3057399	3248191	3252695
3471152	3058471	3246345	3251468
3461470	3057093	3248255	3251943
3461633	3058434	3249419	3251503
3466854	3057053	3246788	3251196
3460158	3055726	3248077	3251285
3467949	3053705	3248706	3251432
3467875	3056929	3249900	3249772
3470228	3058151	3247670	3251929
3461956	3057936	3242322	3253072
3464038	3052136	3249369	3250313
3472045	3055372	3249125	3251027
3469948	3054747	3249546	3251841
3460501	3057054	3248212	3252650
3469016	3055260	3249547	3252345
3460334	3055982	3249941	3252599
3474333	3056017	3249098	3251081
3461980	3059572	3250349	3253170
3465069	3055509	3250571	3250428
3459195	3053936	3249905	3250154
3462996	3055781	3248320	3254286
3464330	3055831	3249738	3252356
3471123	3058089	3249308	3252463
3457477	3057419	3247928	3252682
3464145	3055553	3248962	3249844
3461886	3055971	3247890	3251434
3459651	3060102	3247703	3252696
3467522	3055537	3251201	3249961
3467146	3057275	3246816	3251696
3463706	3056047	3248913	3252349
3464912	3054183	3249549	3252990
3462326	3049201	3259006	3252438
3459456	3055438	3249655	3253296
3480350	2985110	3235589	3253669
3459725	3030473	3250940	3251048
3465038	3058592	3246427	3253522
3464923	2977895	3244389	3251873
3462499	3057426	3247064	3255315
3459879	3050544	3253287	3252883
3461605	3060868	3249273	3254061
3463733	3059166	3247846	3250749
3455336	2988763	3219488	3249257
3465587	3066490	3247688	3250062
3457512	3059593	3248698	3251842
3457323	3057933	3247703	3252271
3457241	3058144	3247005	3250454
3373043	3061499	3248575	3256168
3461538	3058178	3253526	3251741
3427056	3063331	3244499	3251990
3464985	3064312	3249047	3251605
3461509	3058141	3248749	3248399
3461448	3058744	3240032	3252185
3462595	3058926	3248721	3251783
3467891	3058568	3246274	3253398
3462962	3059241	3249446	3251252
3472287	3059856	3245809	3255642
3460485	3061042	3250600	3251576
3355557	3062679	3248710	3252998
3353665	3057977	3248218	3248605
3465300	3060487	3248916	3249535
3469053	3063359	3257543	3251774
3463918	3058036	3247952	3250305
3461030	3061860	3249201	3251966
3461990	3058439	3248474	3254216
3469531	3060316	3247385	3250416
3422122	3055161	3248515	3251574
3463467	3047926	3250011	3251841
3459191	3052064	3249111	3250975
3466716	3024557	3250253	3252930
3466451	3060636	3249123	3252637
3464621	3059997	3249668	3252146
3472575	3059235	3247449	3252678
3469058	3057453	3250689	3252381
3461582	3060673	3246973	3253109
3451459	3058802	3248781	3252535
3462953	3058725	3252312	3253264
3453548	2965622	3250681	3251839
3464719	3060365	3250145	3250584
3451649	3060673	3249576	3250279
3463782	3058786	3250482	3253889
3462365	3060787	3240661	3252154
3468452	3059353	3245331	3250076
3463186	3061447	3249065	3253221
3460227	3059832	3251821	3251510
3461416	3057445	3247763	3253826
3464334	3058132	3249550	3253816
3466501	3059991	3249776	3249403
3461008	3060407	3250235	3189724
3472138	3059211	3249011	3253963
3462688	3058827	3249443	3252359
3459984	3057247	3252450	3247574
3460390	3056837	3246388	3251716
3462017	3062555	3248314	3250748
3470361	3056652	3248690	3250471
3465464	3060615	3247417	3248510
3463070	3058554	3248333	3253417
3359752	3059604	3250135	3253766
3460638	3058902	3249197	3211323
3463630	3059045	3248282	3251792
3421338	3059721	3248127	3249817
3466211	3060409	3247185	3253281
3458997	3057727	3247140	3249693
3465606	3055587	3247900	3250800
3464252	3057998	3249305	3254678
3463036	3059663	3249089	3251677
3461883	3060038	3248258	3253191
3463023	3057397	3247348	3251518
3462031	3058886	3248898	3250367
3463518	3058253	3247762	3250592
3471038	3053655	3249185	3249525
3467571	3056570	3248219	3255313
3464195	3059219	3247967	3252536
3465854	3060514	3248404	3248781
3465605	3059680	3248055	3252300
3462847	3058428	3250660	3253245
3464824	3059157	3189458	3249313
3461357	3062225	3241699	3251573
3464872	3056145	3227940	3251811
3460568	3060370	3248630	3253060
3465597	3060595	3248486	3251524
3467510	3055688	3247796	3251137
3459484	3063364	3159829	3255932
3466356	3059916	3249377	3255234
3463098	3058236	3249060	3251480
3462724	3057424	3248671	3250098
3464540	3059771	3170722	3251449
3470273	3061341	3248699	3249974
3463092	3058352	3248170	3252977
3464225	3059783	3248910	3252741
3460268	3059507	3255082	3252398
3462693	3067846	3248672	3250527
3466706	3058712	3248068	3239523
3458065	3058608	3248324	3252056
3463144	3059523	3248711	3250303
3466182	3058086	3251152	3251048
3463334	3058612	3248956	3251027
3463637	3060450	3249633	3250509
3464646	3060169	3249226	3252209
3461647	3062395	3249117	3251577
3467774	3057978	3248039	3253309
3462008	3058677	3256016	3251474
3466813	3055858	3250603	3251926
3467780	3052218	3248993	3252423
3462500	3057144	3248746	3252356
3460384	3060048	3244925	3249703
3462030	3058129	3248906	3253034
3466800	3059787	3135523	3249117
3462864	3058460	3247813	3252837
3462761	3059805	3247169	3249271
3472362	3059027	3249123	3251705
3453538	3057355	3243315	3252930
3462508	3058782	3110701	3251703
3463830	3058874	3250155	3254086
3464426	3058548	3242002	3250722
3460421	3057186	3248582	3251311
3471436	3058360	3251870	3252748
3461449	3055593	3249117	3250661
3462103	3054019	3247408	3251591
3464021	3057600	3245464	3251705
3463916	3057959	3247325	3250353
3463130	3056270	3251450	3249643
3465039	3056140	3247492	3248520
3463011	3059069	3248692	3252868
3465129	3058810	3248889	3252484
3461963	3055222	3251822	3251071
3464232	3060112	3249912	3250669
3468565	3056861	3250544	3253838
3461930	3059107	3246269	3254237
3461126	3058818	3249616	3253417
3462876	3057840	3204925	3252394
3461196	3057833	3249226	3251663
3462156	3059876	3250574	3251405
3458115	3056600	3249935	3255181
3461519	3058886	3253128	3253612
3467935	3055682	3247818	3251301
3464092	3054871	3247775	3251318
3461646	3061369	3244302	3251002
3467412	3057929	3248438	3252284
3455233	3058510	3248480	3251653
3462932	3055291	3248307	3251850
3462811	3056494	3213292	3254333
3467102	3060236	3249772	3250675
3460112	3059005	3248477	3251481
3463836	3059625	3249436	3250022
3460594	3058984	3236035	3251783
3463074	3059667	3245967	3249588
3462537	3058376	3247644	3252254
3462600	3058172	3246740	3255022
3465110	3057111	3246456	3252044
3458934	3058072	3248731	3251851
3465126	3058196	3255471	3252396
3459844	3057644	3249736	3250730
3460866	3059760	3251665	3250467
3461017	3058330	3247798	3253815
3468381	3056678	3248074	3252922
3461569	3056787	3250963	3251402
3463929	3057009	3246656	3253441
3464085	3058899	3248273	3253857
3463536	3061742	3176220	3251845
3464902	3063314	3251793	3251844
3462959	3058091	3249219	3252714
3459811	3056670	3249958	3250948
3461686	3057975	3246865	3254588
3459538	3057029	3246380	3251778
3459835	3056843	3247396	3251678
3463126	3056236	3246697	3250620
3463931	3063467	3222172	3225052
3476170	3057855	3249364	3251277
3464539	3057683	3253168	3253274
3462011	3060148	3249192	3252219
3464028	3057308	3249143	3251282
3465473	3058954	3247882	3165825
3463620	3042807	3248400	3251563
3464696	3053918	3203548	3250992
3460654	3059552	3248172	3253326
3461398	3058050	3247207	3251637
3461815	3056637	3246296	3250971
3458846	3057459	3249462	3249923
3459615	3054817	3246728	3251759
3459929	3059722	3251468	3250814
3461881	3058030	3249393	3251238
3464734	3054641	3250991	3251239
3462647	3056305	3251875	3251476
3461665	3056048	3250236	3251597
3465656	3057567	3188313	3252847
3462442	3057937	3242016	3252174
3457776	3055335	3249353	3250419
3435475	3057153	3249204	3253134
3462323	3057854	3249813	3254156
3470379	3056932	3248308	3251720
3462701	3058191	3250117	3253526
3462968	3057702	3249881	3252825
3462076	3052916	3250137	3252423
3462542	3035614	3251148	3250126
3460452	3057033	3250121	3251329
3462952	3058789	3247911	3252032
3456206	3054260	3251352	3252641
3456157	3059050	3250560	3252347
3461478	3050347	3249935	3254066
3460874	3060574	3250480	3253462
3461110	3056298	3247205	3251784
3463160	3059000	3248916	3247937
3459906	3055410	3251259	3250142
3463612	3056788	3144940	3250581
3462682	3059975	3250239	3245275
3461039	3056658	3250850	3248110
3464707	3056157	3250473	3253577
3464038	3056653	3250495	3251925
3461633	3056642	3249011	3250440
3458780	3056604	3249473	3254493
3469717	3055660	3250984	3250257
3469789	3058077	3250446	3252986
3464918	3056804	3255305	3250807
3472517	3057317	3252830	3251279
3464546	3056653	3250944	3252767
3454116	3057724	3144160	3256053
3458691	3056295	3251397	3250463
3463751	3054525	3251366	3252759
3465231	3057326	3248412	3253400
3463875	3057964	3249333	3251200
3458680	3057377	3247848	3254959
3463649	3057633	3251493	3251604
3462788	3053522	3252824	3252279
3434674	3056532	3247812	3250286
3458764	3056412	3249928	3251603
3461292	3058367	3251460	3250543
3455044	3064317	3252134	3250809
3459352	3057962	3251209	3252074
3463078	3059940	3248923	3252589
3459014	3058460	3248761	3252799
3472038	3056847	3254052	3251638
3460287	3055437	3220542	3253020
3460364	3059160	3250742	3252112
3476637	3058877	3248738	3251152
3461068	3057947	3248963	3252792
3460766	3058968	3247882	3250641
3458885	3057638	3249177	3250817
3462150	3056431	3250596	3252014
3459571	3060273	3252855	3254803
3461512	3056598	3250143	3252018
3460466	3059371	3246247	3254661
3462921	3056820	3249199	3253563
3462716	3058850	3249770	3254551
3460917	3050212	3249802	3252624
3460802	3060267	3250345	3252719
3459895	3057010	3251778	3254928
3459799	3056454	3248846	3254672
3461023	3060304	3250023	3242989
3457188	3056583	3249894	3250547
3461701	3057896	3247626	3254053
3462639	3058399	3249382	3249751
3461776	3057635	3247804	3252887
3460911	3057719	3252897	3254584
3460612	3058070	3249156	3254451
3465623	3057751	3250775	3254241
3464481	3060318	3247559	3249561
3466523	3057780	3250635	3252382
3460664	3059660	3244504	3253414
3461084	3052993	3248946	3250066
3460904	3057451	3247209	3250586
3462876	3055284	3249850	3252420
3461908	3056507	3251479	3250533
3452322	3057392	3238386	3249717
3456060	3059327	3245522	3252551
3458693	3056924	3249044	3253381
3461882	3048783	3249620	3253516
3462176	3058189	3252344	3252409
3458787	3059943	3249149	3249106
3462015	3055055	3249970	3251202
3460205	3051546	3247712	3252832
3461637	3057595	3248899	3249878
3463437	3058216	3248690	3253015
3463080	3057439	3250621	3249271
3459016	3053310	3247588	3251067
3459334	3059100	3246622	3251210
3463220	3060290	3250034	3250836
3464684	3058674	3248608	3252077
3466587	3057630	3246117	3251111
3464570	3056843	3248033	3251295
3460183	3059028	3247303	3250745
3465764	3059864	3249609	3253237
3461656	3048579	3253035	3251848
3460319	3055445	3252039	3250383
3470623	3058441	3252109	3250014
3469010	3056454	3248772	3250116
3461514	3057506	3249433	3249204
3460344	3058527	3249508	3247494
3460932	3052662	3249791	3251042
3458638	3058858	3245208	3248794
3459630	3056616	3248606	3251532
3462081	3059008	3247879	3252219
3460779	3057321	3252082	3251331
3463878	3056008	3250375	3224765
3462695	3057813	3249294	3249217
3453818	3059629	3249685	3252775
3459769	3057102	3249481	3250918
3455601	3059086	3250050	3254487
3461654	3054469	3250985	3250052
3466519	3057240	3250563	3253278
3462872	3058890	3249990	3258042
3461393	3058722	3252038	3251672
3451727	3056339	3250100	3251955
3464168	3061566	3249645	3252451
3471602	3058303	3249573	3252972
3451454	3051747	3250175	3252207
3462484	3057143	3251025	3253224
3463677	3058080	3251986	3252519
3462858	3059954	3250632	3252635
3457472	3056685	3249664	3253053
3461333	3059219	3248195	3250694
3463858	3055497	3253710	3244428
3457258	3058244	3251157	3251929
3464479	3057423	3250549	3250159
3463710	3057743	3250189	3252969
3467508	3057936	3250720	3253340
3460826	3058453	3249350	3253314
3463423	3058470	3250703	3249711
3462799	3058911	3250827	3207030
3456894	3056065	3249251	3252611
3458740	3060130	3251160	3252088
3460740	3058328	3247651	3252710
3462603	3056683	3250833	3250804
3459422	3056677	3250894	3249872
3463565	3056611	3251594	3235214
3458680	3057068	3250302	3249822
3461417	3058202	3251366	3250778
3461037	3057351	3250542	3252012
3460179	3059451	3251746	3252871
3464374	3057366	3247568	3247749
3460387	3056463	3252038	3248280
3463337	3055789	3248050	3250780
3461710	3057465	3243296	3252843
3463538	3057808	3249382	3252867
3462721	3062661	3260121	3250717
3467622	3055499	3252965	3251423
3459423	3056042	3250118	3252805
3461778	3052889	3250105	3249371
3461645	3054385	3249462	3248381
3461661	3052516	3254376	3244882
3460787	3056973	3248963	3250298
3460594	3057150	3250013	3249967
3459428	3057289	3250304	3252403
3463176	3056499	3241691	3252571
3459283	3055947	3251495	3248481
3463289	3058480	3250677	3249214
3461242	2939699	3252008	3250690
3460999	3055780	3252751	3249318
3459380	3056166	3249550	3240808
3458347	3059931	3250155	3250979
3461230	3054103	3247738	3248923
3461762	3053487	3248721	3251491
3458728	3055469	3254156	3254632
3461458	3054565	3250002	3252905
3460099	2963657	3251952	3247890
3458326	3051417	3247006	3251997
3457384	3051822	3249884	3251183
3457926	3053734	3147322	3246336
3458765	3050715	3248984	3249173
3457836	3054847	3247847	3171763
3490906	3053497	3251407	3255375
3463092	3051786	3192140	3250536
3471876	3053028	3248563	3184720
3363867	3054774	3248806	3249489
3460509	3052771	3249861	3252156
3462080	3052149	3248447	3253506
3455400	3051475	3247775	3250575
3352698	3054888	3250844	3233270
3457970	3052142	3252718	3246761
3458097	3049144	3249849	3249606
3461643	3053366	3248104	3249684
3455677	3053919	3250259	3250296
3452555	3050037	3251581	3200902
3454277	3053941	3249794	3169059
3452928	3050672	3250946	3248507
3454039	3053238	3249635	3251514
3455543	3051277	3249789	3251531
3454273	3052108	3249563	3241643
3458092	3052976	3247041	3245748
3455763	3049751	3248984	3246328
3455816	3051952	3248005	3249825
3453625	3053084	3249499	3243295
3454955	3052137	3249727	3249154
3456755	3051680	3249675	3246350
3454409	3053073	3252214	3248981
3453559	3056027	3250021	3250744
3453874	3052541	3248269	3246266
3454673	3052161	3238187	3256652
3454166	3063280	3250648	3189752
3455681	3049917	3246756	3247057
3455472	3052115	3250539	3190568
3453431	3054529	3248848	3247287
3454876	3053388	3249423	3247099
3452094	3050241	3250267	3192470
3456121	3051852	3253001	3255994
3456410	3053993	3247015	3242096
3454347	3051485	3251090	3255214
3454248	3052878	3255727	3150893
3456972	3052899	3248776	3163422
3455200	3053686	3249265	3254074
3452699	3051498	3248013	3242523
3452286	3051293	3250053	3240068
3454764	3051390	3250336	3170095
3454893	3052915	3250418	3240377
3455233	3051616	3251718	3128555
3453503	3053704	3250005	3253264
3453692	3051496	3251024	3249351
3455321	3053081	3248746	3244935
3454235	2964231	3252189	3249449
3457271	3062962	3242917	3251210
3454503	3050936	3251192	3252909
3457696	3051391	3250109	3251793
3453601	3051913	3249946	3249774
3455955	3058220	3249851	3250675
3453992	3052095	3251325	3250690
3456313	3051872	3250930	3247418
3456273	3053618	3249225	3248980
3453231	3053617	3250843	3253373
3455048	3053969	3253526	3253704
3455996	3053860	3248756	3252703
3454888	3055550	3249622	3257050
3456010	3054158	3251431	3254253
3453848	3051895	3251158	3254686
3453665	3050176	3251223	3252894
3453860	3052317	3194855	3251806
3452712	3053862	3251081	3256265
3453871	3037164	3248205	3254690
3455099	3056338	3248693	3254590
3454103	3054797	3250832	3255097
3455333	3059066	3249868	3255008
3451370	3059292	3249540	3251196
3454516	3054996	3249863	3253216
3367380	3056473	3249605	3254723
3453717	3051169	3249045	3256004
3456552	3053608	3247871	3254346
3441646	3055274	3250623	3255091
3458853	3053541	3247937	3253981
3376066	3054785	3249332	3242787
3455345	3054810	3248627	3250733
3460944	3053559	3249295	3254759
3445580	3054844	3249161	3255231
3454233	3053298	3251732	3253795
3459194	3052887	3248391	3254393
3456833	3053145	3250727	3253608
3458909	3055032	3248341	3254332
3453950	3054783	3250245	3254252
3458383	3054656	3250032	3254131
3457325	3054122	3245911	3253177
3459601	3054421	3250784	3256392
3455140	3053782	3248656	3254225
3459207	3055226	3249680	3256384
3455482	3055295	3251285	3253377
3453451	3054925	3249198	3255756
3460764	3054952	3250548	3255426
3458374	3053953	3250629	3254832
3459964	3056629	3249471	3254480
3454818	3050216	3253587	3252404
3458505	3052283	3247421	3253718
3466650	3053599	3250431	3253875
3457201	3054477	3251422	3254478
3461016	3056468	3233251	3255566
3457578	3048770	3248023	3254781
3460407	3053696	3249033	3255097
3465569	3055871	3251586	3253715
3456620	3053911	3249646	3258254
3456716	3054084	3245402	3254618
3457916	3055557	3248091	3254668
3456958	3054734	3250810	3253899
3460559	3054531	3234565	3254659
3456966	3056681	3247473	3253424
3459368	3058757	3247077	3254803
3457296	3053988	3250268	3253480
3456481	3052628	3247405	3253045
3457699	3053787	3248813	3256234
3457276	3053915	3249389	3251204
3457093	3062643	3250657	3254972
3455328	3056294	3249230	3254431
3459415	3054928	3248782	3254142
3463588	3052619	3254970	3253115
3457142	3054439	3249628	3253435
3459285	3053829	3250433	3254413
3458549	3053965	3219981	3251801
3461992	3054195	3248412	3254756
3461317	3053214	3252457	3253654
3462417	3056363	3251382	3252925
3456276	3052925	3248128	3254371
3455401	3055554	3250233	3252656
3457181	3052360	3249412	3255640
3456063	3052248	3248554	3254823
3454825	3055019	3178066	3253757
3458833	3056303	3246570	3252506
3457036	3052729	3250472	3254688
3456468	3054128	3249667	3253195
3459763	3054164	3249335	3253729
3457414	3054842	3252339	3255889
3453513	3054715	3250798	3251993
3458543	3053822	3249289	3253950
3456457	3052903	3251129	3255485
3455899	3050686	3249913	3255097
3458162	3054536	3251121	3253976
3461358	3055472	3247235	3254648
3464659	3054665	3247190	3251416
3460962	3052863	3253764	3256104
3450783	3055053	3251019	3253684
3456462	3052267	3249042	3254273
3457475	3061805	3249930	3255056
3457458	3046860	3250142	3256180
3456330	3054614	3249832	3254101
3458845	3057211	3252609	3253275
3457930	3055706	3249733	3255325
3454958	3055094	3249483	3252961
3456196	3054090	3249834	3248842
3456559	3052795	3249337	3256155
3456390	3055392	3253862	3254497
3453402	3054920	3249076	3253900
3456601	3053949	3250552	3255096
3455732	3052972	3248749	3253479
3458568	3053073	3251690	3253365
3455389	3055470	3250906	3255804
3455689	3051484	3248591	3253109
3459650	3053927	3251355	3254168
3455388	3052862	3247814	3254085
3454914	3054901	3250803	3254784
3455541	3055948	3248952	3251450
3457004	3053585	3250715	3252933
3454333	3051044	3252303	3251041
3456978	3055485	3245666	3254334
3458315	3053181	3254617	3255530
3456193	3053010	3241599	3253904
3457698	3052695	3248055	3254402
3456112	3053090	3245774	3253827
3457683	3056999	3248028	3247988
3456407	3054328	3248549	3254741
3459065	3052894	3247645	3254116
3456610	3053310	3251379	3255191
3458290	3053744	3250066	3253466
3456948	3057289	3247755	3255280
3458123	3053608	3248436	3255632
3451007	3061167	3249352	3254619
3455124	3056033	3249350	3255571
3458101	3052501	3248534	3255687
3454968	3054287	3248900	3252569
3457036	3054074	3253466	3253093
3455422	3054455	3248831	3252140
3457118	3052850	3246429	3254258
3456123	3055394	3248416	3254039
3457533	3053677	3250322	3254394
3459093	3056301	3249561	3252031
3458065	3051445	3246054	3257314
3455395	3049956	3248233	3254784
3457756	3055788	3251678	3254241
3457428	3053694	3250295	3254184
3458266	3056024	3233159	3251177
3455494	3051054	3250669	3253118
3454940	3052784	3250373	3254676
3459069	3053985	3249088	3256049
3453343	3053146	3247377	3253030
3455576	3052540	3166384	3252987
3466832	3051523	3249226	3250494
3455815	3053321	3250770	3252712
3457914	3054567	3250048	3253458
3460852	3053810	3250361	3254205
3461084	3054710	3250707	3254552
3458021	3065197	3250012	3254076
3455539	3055833	3250624	3255644
3455305	3053875	3249883	3253183
3456039	3051368	3250062	3255766
3458558	3055060	3247034	3253501
3475319	3053360	3250997	3258320
3456523	3054668	3247083	3253710
3455847	3055215	3244701	3255890
3452983	3058501	3248264	3253149
3455016	3055270	3226291	3254714
3455446	3053160	3253208	3253064
3457221	3051840	3252300	3253948
3455796	3053521	3248106	3254454
3446978	3052907	3192961	3255260
3458542	3053820	3252918	3253899
3458837	3053460	3250027	3251929
3456774	3051949	3249247	3254087
3455944	3054055	3216520	3255396
3455341	3053746	3249833	3254028
3468619	3053042	3249165	3254700
3457417	3055686	3248517	3253918
3457129	3054252	3251449	3254256
3458296	3054840	3249951	3255090
3460840	3057690	3247617	3258139
3457076	3054735	3247662	3251984
3459734	3051688	3251710	3252347
3462499	3053268	3111196	3255642
3456997	3054916	3250372	3252727
3458336	3054114	3248726	3253902
3459506	3050703	3247735	3253389
3455702	3053843	3251059	3254718
3457235	3052858	3247211	3255018
3458500	3053232	3244588	3254641
3454314	3051551	3198422	3251890
3455638	3053094	3239429	3255234
3456329	3053514	3250101	3256321
3456039	3052768	3246831	3254802
3458426	3053150	3251547	3251776
3455056	3050530	3244691	3253188
3455420	3050509	3249031	3255446
3459462	3054011	3153824	3251888
3456375	3052821	3238010	3255150
3460182	3056367	3250612	3252060
3457391	3053678	3249777	3253823
3458776	3054107	3249543	3254121
3459922	3052611	3248773	3254303
3453261	3052581	3250113	3253440
3456181	3054730	3250791	3252981
3456554	3049976	3244415	3254409
3459050	3054356	3249638	3254276
3459394	3052200	3251044	3252494
3454282	3055453	3212973	3255660
3459899	3055063	3250581	3251834
3457208	2932140	3249434	3254297
3454290	3055495	3225761	3252118
3452945	3050361	3220401	3255297
3456009	3047484	3254171	3250417
3456620	3054797	3249958	3255416
3455899	3055702	3249341	3254092
3455702	3053478	3249275	3254585
3452835	3055343	3249629	3251935
3456520	3047912	3245447	3255919
3456842	3055360	3247191	3252449
3465708	3054030	3248735	3256077
3463970	3054079	3246584	3255040
3454973	3056321	3251145	3252641
3457391	3054882	3250211	3254441
3455022	3053912	3247657	3253858
3454862	3053953	3234664	3254729
3454159	3054414	3246492	3252090
3455160	3055076	3246810	3252150
3455627	3054046	3245138	3252742
3457255	3053887	3247036	3254432
3455010	3052761	3249379	3254155
3454603	3050744	3246857	3252493
3456412	3055013	3246010	3253144
3457682	3054466	3249109	3249033
3457266	3054762	3246136	3254596
3449145	3050470	3247098	3252088
3457060	3054196	3247518	3254123
3448049	3054423	3247854	3254650
3331908	3054818	3240441	3254312
3458671	3053557	3248816	3255050
3459097	3055207	3245846	3254238
3458637	3051522	3253073	3255996
3457610	3055548	3246603	3255257
3458445	3054356	3247104	3252133
3457352	3055038	3249383	3251783
3455805	3055956	3212641	3251167
3457451	3055454	3249661	3253440
3457977	3055499	3246494	3252229
3457403	3054526	3247958	3252833
3457092	3055292	3245920	3251639
3456980	3051521	3248049	3252579
3457207	3054600	3247751	3252644
3455944	3053088	3245265	3252170
3453475	3055947	3243891	3255133
3457758	3055551	3245927	3253977
3456568	3050962	3247011	3245017
3456645	3053140	3248870	3254726
3458353	3053247	3246653	3255490
3457434	3052661	3247332	3253250
3457189	3053737	3247552	3251642
3458030	3053860	3245564	3251934
3454410	3055739	3247284	3255072
3457957	3054157	3248016	3252602
3455733	3055586	3243433	3253226
3458361	3056162	3246335	3252482
3456833	3053247	3243919	3253248
3453721	3052856	3248742	3254082
3456219	3056944	3245121	3255303
3455452	3053491	3244336	3254653
3457994	3052257	3248303	3253155
3458129	3054994	3245753	3253991
3458563	3052965	3245885	3254420
3456055	3053985	3248381	3253014
3460742	3053957	3249895	3254945
3458063	3055310	3156016	3255513
3456501	3057575	3254535	3253895
3458937	3051315	3248488	3254071
3457885	3059394	3246842	3256153
3456216	3053453	3251261	3255097
3456706	3055127	3249187	3253403
3455184	3052233	3245842	3256587
3454489	3053408	3246240	3252715
3456663	3054914	3247441	3251670
3460942	3051455	3247573	3249833
3456735	3052770	3247912	3252361
3456455	3054152	3248128	3251966
3455382	3053213	3248986	3255622
3455173	3053928	3244015	3250275
3456471	3053908	3246720	3255063
3457480	3053178	3247207	3254352
3452979	3056264	3244188	3255528
3457468	3054281	3249406	3255709
3455988	3054719	3250167	3252786
3455411	3052744	3246640	3253816
3457177	3054306	3247805	3254693
3455949	3052550	3246827	3254372
3456455	3051378	3246954	3251450
3455712	3053599	3248689	3253731
3459132	3051886	3248719	3253049
3457701	3053595	3247487	3251991
3456623	3052371	3246789	3256234
3454164	3052883	3245369	3254192
3456674	3052574	3169205	3254266
3457067	3054005	3246226	3252292
3456451	3052395	3245600	3251785
3456427	3052018	3246427	3250786
3454849	3054626	3246479	3252655
3455892	3054517	3244916	3252294
3454869	3055217	3252399	3250849
3456378	3054001	3245825	3253100
3457236	3052484	3248144	3255640
3456987	3055227	3247085	3253261
3456175	3054443	3248244	3254068
3455523	3052506	3248828	3251067
3455966	3053739	3248738	3248942
3457444	2991777	3245423	3249773
3457858	3054969	3249287	3253204
3454994	3056791	3187604	3254068
3454248	3052353	3245216	3254373
3455367	3057630	3247621	3253615
3457041	3055949	3248571	3252773
3453711	3041948	3247578	3255000
3454551	3052630	3246377	3251262
3455977	3055473	3246243	3252768
3455909	3051882	3248061	3252536
3456632	3051740	3248193	3251767
3455019	3056007	3246499	3253324
3455428	3054790	3245727	3254309
3454234	3054170	3248004	3253045
3454714	3058439	3246452	3255587
3457252	3053233	3249110	3254240
3457726	3055136	3244581	3255274
3457980	3051297	3249479	3255542
3455034	3054744	3248183	3256011
3453813	3056362	3246734	3252828
3459484	3052933	3246446	3253001
3453978	3053813	3248309	3251743
3465468	3057484	3247290	3251663
3455889	3055797	3247434	3255359
3466053	3053962	3246165	3253225
3458328	3058959	3249348	3253189
3417183	3057946	3246276	3253377
3461023	3053368	3248216	3253769
3457091	3054502	3245923	3252275
3454852	3053739	3245537	3250137
3390042	3056611	3247053	3252918
3460141	3055945	3247884	3145973
3454018	3055176	3250395	3253816
3384378	3064113	3246636	3256981
3457679	3055375	3246177	3254783
3455302	3035872	3248096	3254022
3459422	3014896	3245427	3255617
3458405	3054390	3249581	3255285
3455714	3052928	3246460	3253100
3456723	3055090	3246498	3252407
3457370	3056510	3245857	3249691
3465480	3055987	3246154	3255511
[truncated: 4,431 more rows]

[truncated: 56 more sheets: Figure 3d, Figure 3e, Figure 3f, Figure 3g,4g,5d, Figure 4a, Figure 4b, Figure 4c, Figure 4d, Figure 4e, Figure 4f, Figure 5a, Figure 5b, Figure 5c, supp_fig5a, supp_fig5b, supp_fig5c, supp_fig6, supp_fig7, supp_fig8, supp_fig9 …]
